# Supplementary material for: A Systematic Review of Candidate miRNAs, Its Targeted Genes and Pathways in Chronic Myeloid Leukemia–An Integrated Bioinformatical Analysis
Source: Front Oncol. 2022 Mar 7;12:848199. doi: 10.3389/fonc.2022.848199 (PMC8940286; doi:10.3389/fonc.2022.848199)
Supplement: Supplementary file 1 [file Table_1.xlsx]

## Sheet: DAVID pathway predicted
Category	Term	Count	%	PValue	Genes	List Total	Pop Hits	Pop Total	Fold Enrichment	Bonferroni	Benjamini	FDR
KEGG_PATHWAY	hsa04151:PI3K-Akt signaling pathway	13	6.95187	1.29954e-05	COL11A1, PTEN, VEGFA, COL3A1, KITLG, COL1A2, CCNE2, COL4A4, COL5A3, COL5A2, AKT3, MYB, SOS2	56	345	6879	4.62873	0.00163609	0.000825207	0.000779723
KEGG_PATHWAY	hsa04510:Focal adhesion	10	5.34759	3.12772e-05	COL3A1, COL1A2, COL11A1, COL4A4, COL5A3, AKT3, COL5A2, PTEN, SOS2, VEGFA	56	206	6879	5.96307	0.00393323	0.00132407	0.00125109
KEGG_PATHWAY	hsa05200:Pathways in cancer	10	5.34759	0.00361054	KITLG, CCNE2, COL4A4, AKT3, PTEN, CCDC6, TGFA, SOS2, FOXO1, VEGFA	56	393	6879	3.12568	0.366029	0.0578472	0.0546587
KEGG_PATHWAY	hsa04974:Protein digestion and absorption	8	4.27807	5.43477e-06	COL3A1, COL1A2, COL11A1, COL4A4, COL5A3, COL7A1, COL5A2, COL9A1	56	88	6879	11.1672	0.000684549	0.000690216	0.000652173
KEGG_PATHWAY	hsa04512:ECM-receptor interaction	6	3.20856	0.000609835	COL3A1, COL1A2, COL11A1, COL4A4, COL5A3, COL5A2	56	87	6879	8.47167	0.073983	0.0163239	0.0154242
KEGG_PATHWAY	hsa05215:Prostate cancer	6	3.20856	0.000642673	CCNE2, AKT3, PTEN, TGFA, SOS2, FOXO1	56	88	6879	8.37541	0.077809	0.0163239	0.0154242
KEGG_PATHWAY	hsa05146:Amoebiasis	6	3.20856	0.0014911	COL3A1, COL1A2, COL11A1, COL4A4, COL5A3, COL5A2	56	106	6879	6.95317	0.171401	0.0315617	0.029822
KEGG_PATHWAY	hsa04611:Platelet activation	6	3.20856	0.00364392	COL3A1, COL1A2, COL11A1, COL5A3, AKT3, COL5A2	56	130	6879	5.66951	0.368699	0.0578472	0.0546587
KEGG_PATHWAY	hsa04068:FoxO signaling pathway	6	3.20856	0.00414885	FOXG1, AKT3, PTEN, S1PR1, SOS2, FOXO1	56	134	6879	5.50027	0.407759	0.0585448	0.055318
KEGG_PATHWAY	hsa04910:Insulin signaling pathway	5	2.6738	0.0240217	PPP1R3F, SOCS1, AKT3, SOS2, FOXO1	56	138	6879	4.4507	0.953285	0.245868	0.232317
KEGG_PATHWAY	hsa05214:Glioma	4	2.13904	0.0148961	AKT3, PTEN, TGFA, SOS2	56	65	6879	7.55934	0.849083	0.179168	0.169292
KEGG_PATHWAY	hsa05211:Renal cell carcinoma	4	2.13904	0.0155185	AKT3, TGFA, SOS2, VEGFA	56	66	6879	7.44481	0.860635	0.179168	0.169292
KEGG_PATHWAY	hsa05222:Small cell lung cancer	4	2.13904	0.0301322	CCNE2, COL4A4, AKT3, PTEN	56	85	6879	5.78067	0.978827	0.273342	0.258276
KEGG_PATHWAY	hsa00512:Mucin type O-Glycan biosynthesis	3	1.60428	0.0251676	GALNT18, C1GALT1, B4GALT5	56	31	6879	11.8877	0.959712	0.245868	0.232317
