# Supplementary material for: A Systematic Review of Candidate miRNAs, Its Targeted Genes and Pathways in Chronic Myeloid Leukemia–An Integrated Bioinformatical Analysis
Source: Front Oncol. 2022 Mar 7;12:848199. doi: 10.3389/fonc.2022.848199 (PMC8940286; doi:10.3389/fonc.2022.848199)
Supplement: Supplementary file 2 [file Table_2.xlsx]

## Sheet: target and downstream pathway l
Category	Term	Count	%	PValue	Genes	List Total	Pop Hits	Pop Total	Fold Enrichment	Bonferroni	Benjamini	FDR
KEGG_PATHWAY	hsa05200:Pathways in cancer	9	40.9091	2.78802e-06	BCR, SMO, CCND1, MYC, BCL2, ABL1, BAX, MMP9, BCL2L1	19	393	6879	8.29128	0.000236954	0.000236982	0.000189586
BIOCARTA	h_p53Pathway:p53 Signaling Pathway	5	22.7273	7.71666e-06	PCNA, CCND1, GADD45A, BCL2, BAX	15	17	1625	31.8627	0.000439755	0.00043985	0.00043985
KEGG_PATHWAY	hsa05161:Hepatitis B	6	27.2727	2.66707e-05	PCNA, CCND1, MYC, BCL2, BAX, MMP9	19	145	6879	14.9815	0.00226447	0.00085625	0.000685
KEGG_PATHWAY	hsa05220:Chronic myeloid leukemia	5	22.7273	3.02206e-05	BCR, CCND1, MYC, ABL1, BCL2L1	19	72	6879	25.1425	0.00256549	0.00085625	0.000685
KEGG_PATHWAY	hsa05206:MicroRNAs in cancer	7	31.8182	5.95898e-05	CCND1, IRS1, MYC, BCL2, ABL1, IRS2, MMP9	19	286	6879	8.86143	0.00505247	0.00126628	0.00101303
KEGG_PATHWAY	hsa04152:AMPK signaling pathway	5	22.7273	0.000245308	CCND1, IRS1, IRS2, PCK1, PPARGC1A	19	123	6879	14.7176	0.0206378	0.00358515	0.00286812
KEGG_PATHWAY	hsa04110:Cell cycle	5	22.7273	0.000253069	PCNA, CCND1, GADD45A, MYC, ABL1	19	124	6879	14.5989	0.0212838	0.00358515	0.00286812
KEGG_PATHWAY	hsa04068:FoxO signaling pathway	5	22.7273	0.000340756	CCND1, IRS1, GADD45A, IRS2, PCK1	19	134	6879	13.5094	0.0285536	0.00413775	0.0033102
KEGG_PATHWAY	hsa05210:Colorectal cancer	4	18.1818	0.000516669	CCND1, MYC, BCL2, BAX	19	62	6879	23.3582	0.0429773	0.00548961	0.00439168
KEGG_PATHWAY	hsa04920:Adipocytokine signaling pathway	4	18.1818	0.000738082	IRS1, IRS2, PCK1, PPARGC1A	19	70	6879	20.6887	0.0608313	0.00667843	0.00534274
KEGG_PATHWAY	hsa05202:Transcriptional misregulation in cancer	5	22.7273	0.000785697	MEF2C, MYC, SIX1, MMP9, BCL2L1	19	167	6879	10.8399	0.0646276	0.00667843	0.00534274
KEGG_PATHWAY	hsa05222:Small cell lung cancer	4	18.1818	0.00129943	CCND1, MYC, BCL2, BCL2L1	19	85	6879	17.0378	0.104635	0.0100411	0.00803287
KEGG_PATHWAY	hsa04151:PI3K-Akt signaling pathway	6	27.2727	0.0015359	CCND1, IRS1, MYC, BCL2, PCK1, BCL2L1	19	345	6879	6.29657	0.122477	0.0108793	0.00870345
KEGG_PATHWAY	hsa04931:Insulin resistance	4	18.1818	0.0025866	IRS1, IRS2, PCK1, PPARGC1A	19	108	6879	13.4094	0.197599	0.0169124	0.0135299
BBID	127.Mito-stress	3	13.6364	0.00291479	BCL2, BAX, BCL2L1	7	6	388	27.7143	0.059459	0.0291479	0.0291479
BBID	152.altered_synaptic_signalling-neurodegenerative_disorders	3	13.6364	0.00291479	BCL2, BAX, BCL2L1	7	6	388	27.7143	0.059459	0.0291479	0.0291479
KEGG_PATHWAY	hsa04722:Neurotrophin signaling pathway	4	18.1818	0.00348892	IRS1, BCL2, ABL1, BAX	19	120	6879	12.0684	0.257013	0.0209041	0.0167233
KEGG_PATHWAY	hsa05166:HTLV-I infection	5	22.7273	0.00368897	PCNA, CCND1, MYC, BAX, BCL2L1	19	254	6879	7.12702	0.269585	0.0209041	0.0167233
BIOCARTA	h_il2rbPathway:IL-2 Receptor Beta Chain in T cell Activation	4	18.1818	0.00387675	IRS1, MYC, BCL2, BCL2L1	15	39	1625	11.1111	0.198607	0.110487	0.110487
KEGG_PATHWAY	hsa05219:Bladder cancer	3	13.6364	0.00499229	CCND1, MYC, MMP9	19	41	6879	26.4917	0.346496	0.0258455	0.0206764
KEGG_PATHWAY	hsa04910:Insulin signaling pathway	4	18.1818	0.0051691	IRS1, IRS2, PCK1, PPARGC1A	19	138	6879	10.4943	0.356294	0.0258455	0.0206764
KEGG_PATHWAY	hsa05014:Amyotrophic lateral sclerosis (ALS)	3	13.6364	0.00735492	BCL2, BAX, BCL2L1	19	50	6879	21.7232	0.466063	0.0347315	0.0277852
KEGG_PATHWAY	hsa04210:Apoptosis	3	13.6364	0.011145	BCL2, BAX, BCL2L1	19	62	6879	17.5187	0.614282	0.0498594	0.0398875
KEGG_PATHWAY	hsa04115:p53 signaling pathway	3	13.6364	0.0129309	CCND1, GADD45A, BAX	19	67	6879	16.2113	0.669216	0.0549561	0.0439649
KEGG_PATHWAY	hsa05205:Proteoglycans in cancer	4	18.1818	0.014313	SMO, CCND1, MYC, MMP9	19	200	6879	7.24105	0.706358	0.0579335	0.0463468
BIOCARTA	h_chemicalPathway:Apoptotic Signaling in Response to DNA Damage	3	13.6364	0.0144342	BCL2, BAX, BCL2L1	15	22	1625	14.7727	0.563403	0.205687	0.205687
BIOCARTA	h_mitochondriaPathway:Role of Mitochondria in Apoptotic Signaling	3	13.6364	0.0144342	BCL2, BAX, BCL2L1	15	22	1625	14.7727	0.563403	0.205687	0.205687
BIOCARTA	h_badPathway:Regulation of BAD phosphorylation	3	13.6364	0.0199119	BCL2, BAX, BCL2L1	15	26	1625	12.5	0.68223	0.226995	0.226995
BIOCARTA	h_carm-erPathway:CARM1 and Regulation of the Estrogen Receptor	3	13.6364	0.0277972	MEF2C, CCND1, PPARGC1A	15	31	1625	10.4839	0.799488	0.264074	0.264074
OMIM_DISEASE	125853~Diabetes mellitus, noninsulin-dependent	2	9.09091	0.0349128	IRS1, IRS2	15	12	4740	52.6667	0.542423	0.802994	0.802994
KEGG_PATHWAY	hsa04630:Jak-STAT signaling pathway	3	13.6364	0.0541577	CCND1, MYC, BCL2L1	19	145	6879	7.49074	0.991198	0.209246	0.167397
KEGG_PATHWAY	hsa04932:Non-alcoholic fatty liver disease (NAFLD)	3	13.6364	0.0582116	IRS1, BAX, IRS2	19	151	6879	7.1931	0.99389	0.21513	0.172104
KEGG_PATHWAY	hsa04022:cGMP-PKG signaling pathway	3	13.6364	0.0630736	MEF2C, IRS1, IRS2	19	158	6879	6.87442	0.996065	0.223386	0.178708
KEGG_PATHWAY	hsa05216:Thyroid cancer	2	9.09091	0.0733115	CCND1, MYC	19	29	6879	24.9691	0.998453	0.249259	0.199407
BBID	158.14-3-3_signal_transduction	2	9.09091	0.0753423	BCR, IRS1	7	5	388	22.1714	0.806981	0.502282	0.502282
