# Supplementary material for: A Systematic Review of Candidate miRNAs, Its Targeted Genes and Pathways in Chronic Myeloid Leukemia–An Integrated Bioinformatical Analysis
Source: Front Oncol. 2022 Mar 7;12:848199. doi: 10.3389/fonc.2022.848199 (PMC8940286; doi:10.3389/fonc.2022.848199)
Supplement: Supplementary file 3 [file Table_3.xlsx]

## Sheet: DAVID GO predicted genes
Category	Term	Count	%	PValue	Genes	List Total	Pop Hits	Pop Total	Fold Enrichment	Bonferroni	Benjamini	FDR
GOTERM_MF_DIRECT	GO:0005515~protein binding	106	56.6845	0.0104771	SPARC, PGAP2, RORA, SLC4A4, RPS6KA3, HOXA9, AKT3, MYB, HOXA5, FBXW7, YOD1, RAB32, ARMCX1, RFX6, CCNE2, RAB34, UBE2V2, PKP4, ANKRA2, SRSF7, HOXB7, HOXB6, PPIC, IGSF8, RRAD, ARL3, FOXG1, IREB2, GATA6, ISG20L2, TGFA, ZBTB5, C9ORF72, FOXO1, ZFP36L1, MTDH, SOCS1, N4BP1, TFAP2C, QKI, KLHL20, SMAD7, CCT6A, LACC1, RALYL, PAN3, COL1A2, SESTD1, AGO4, HBP1, ZNF655, MXD1, PHF19, LHX8, C2ORF42, EDA, PTEN, NXT…	173	8785	16881	1.17738	0.963381	0.240731	0.234617
GOTERM_CC_DIRECT	GO:0005634~nucleus	73	39.0374	0.00196134	C2ORF42, CCNJ, PGAP2, PTEN, RORA, HIF3A, SOBP, MEOX2, RPS6KA3, HOXA9, MYB, ZNF800, TLK1, PIP4K2A, HOXA7, HOXA5, CNOT6L, EED, TET2, TET1, YOD1, RHOB, PTP4A1, CCNE2, RFX6, TET3, UBE2V2, TOP1, ZMYND11, ANKRA2, HOXB7, TRIB2, SRSF7, HOXB6, IPPK, INO80D, SATB1, PLAG1, ARL3, FOXG1, GATA6, TGFA, FIGN, ZBTB5, C9ORF72, FOXO1, ZFP36L1, ATAD2B, MTDH, SOCS1, HECTD2, MIER3, TRA2B, TDG, SHOC2, USP25, TFAP2C, FE…	181	5415	18224	1.35734	0.328703	0.0663588	0.065705
GOTERM_BP_DIRECT	GO:0006351~transcription, DNA-templated	30	16.0428	0.0192009	INO80D, PLAG1, SATB1, FOXG1, RORA, HIF3A, ZBTB5, FOXO1, HOXA9, MIER3, TDG, ZNF800, HOXC8, CNOT6L, EED, TET1, ZBTB34, PNRC2, SMAD7, NR6A1, NFIA, NFIB, HBP1, ZNF655, ZMYND11, MXD1, HOXB7, HOXB6, LHX8, PHF19	169	1955	16792	1.52472	1	0.831238	0.824837
GOTERM_MF_DIRECT	GO:0003677~DNA binding	26	13.9037	0.0331608	SATB1, FOXG1, GATA6, RORA, HIF3A, ZBTB5, FBXO21, ZFP36L1, MIER3, MYB, ZNF800, HOXA5, TFAP2C, TET2, PBX3, ZBTB34, NR6A1, NFIA, NFIB, TET3, HBP1, TOP1, ZNF655, HOXB7, SOS2, LHX8	173	1674	16881	1.51555	0.999975	0.580314	0.565576
GOTERM_BP_DIRECT	GO:0045944~positive regulation of transcription from RNA polymerase II promoter	24	12.8342	0.000120789	TFAP2C, PLAG1, PBX3, GATA6, TET2, TET1, RORA, HIF3A, MEOX2, FOXO1, ATAD2B, SMAD7, VEGFA, RPS6KA3, NR6A1, NFIA, RFX6, NFIB, TET3, MYB, S1PR1, HOXA7, CRLF3, HOXA5	169	981	16792	2.43085	0.118057	0.0250999	0.0249067
GOTERM_BP_DIRECT	GO:0000122~negative regulation of transcription from RNA polymerase II promoter	18	9.62567	0.000905733	TFAP2C, SATB1, EED, GATA6, FOXO1, MTDH, SMAD7, VEGFA, NR6A1, NFIA, NFIB, TDG, MYB, HOXA7, ZMYND11, MXD1, HOXC8, PHF19	169	720	16792	2.48402	0.610304	0.0941056	0.093381
GOTERM_MF_DIRECT	GO:0003700~transcription factor activity, sequence-specific DNA binding	17	9.09091	0.0364393	TFAP2C, PLAG1, PBX3, GATA6, RORA, MEOX2, ZFP36L1, SMAD7, NR6A1, NFIA, NFIB, ZNF655, MXD1, HOXB7, HOXC8, HOXA5, HOXB6	173	961	16881	1.72615	0.999991	0.604126	0.588783
GOTERM_MF_DIRECT	GO:0043565~sequence-specific DNA binding	13	6.95187	0.0068849	FOXG1, PBX3, RORA, MEOX2, FOXO1, HOXA9, NR6A1, HOXA7, HOXB7, HOXC8, HOXA5, HOXB6, LHX8	173	518	16881	2.44887	0.885747	0.180729	0.176139
GOTERM_BP_DIRECT	GO:0030198~extracellular matrix organization	12	6.41711	4.5364e-06	COL3A1, SPARC, COL1A2, COL11A1, COL4A4, COL5A3, COL7A1, COL5A2, PXDN, COL9A1, ATP7A, COL19A1	169	196	16792	6.08332	0.00470676	0.00157111	0.00155901
GOTERM_BP_DIRECT	GO:0001525~angiogenesis	12	6.41711	1.54207e-05	TMEM100, FAP, C1GALT1, PTEN, S1PR1, TGFA, RORA, HIF3A, HOXA7, MEOX2, RHOB, VEGFA	169	223	16792	5.34678	0.0159097	0.00400553	0.00397469
GOTERM_CC_DIRECT	GO:0005578~proteinaceous extracellular matrix	12	6.41711	7.4538e-05	ADAMTS2, SPARC, COL1A2, COL11A1, COL4A4, ADAMTS17, COL5A2, PXDN, COL9A1, ADAMTS9, COL19A1, VEGFA	181	268	18224	4.50829	0.0150179	0.00504374	0.00499404
GOTERM_BP_DIRECT	GO:0006366~transcription from RNA polymerase II promoter	12	6.41711	0.014271	TFAP2C, RFX6, NFIA, PLAG1, NFIB, MYB, PBX3, GATA6, HIF3A, HOXA7, MEOX2, HOXA5	169	513	16792	2.32423	1	0.726777	0.721181
GOTERM_CC_DIRECT	GO:0048471~perinuclear region of cytoplasm	12	6.41711	0.0445596	TMEM100, TRA2B, RAB34, TWF1, TGFA, PKP4, ATP7A, NXT2, CDK5R1, KLHL20, MTDH, APLN	181	621	18224	1.94561	0.999904	0.822327	0.814225
GOTERM_BP_DIRECT	GO:0030574~collagen catabolic process	10	5.34759	1.39235e-08	COL3A1, ADAMTS2, COL1A2, MMP15, COL11A1, COL4A4, COL5A3, COL7A1, COL5A2, COL19A1	169	64	16792	15.5251	1.44803e-05	1.44665e-05	1.43551e-05
GOTERM_CC_DIRECT	GO:0005788~endoplasmic reticulum lumen	10	5.34759	0.000125872	COL3A1, COL1A2, COL11A1, COL4A4, COL5A3, COL7A1, EOGT, COL5A2, COL9A1, COL19A1	181	192	18224	5.24401	0.02523	0.00638803	0.00632509
GOTERM_MF_DIRECT	GO:0000978~RNA polymerase II core promoter proximal region sequence-specific DNA binding	10	5.34759	0.0106991	NR6A1, RFX6, NFIA, PLAG1, NFIB, MYB, HOXA7, MXD1, MEOX2, HOXA5	173	355	16881	2.74868	0.965872	0.240731	0.234617
GOTERM_BP_DIRECT	GO:0008283~cell proliferation	10	5.34759	0.0115101	IGSF8, KITLG, NR6A1, PTEN, UBE2V2, TGFA, ZMYND11, MXD1, CDK5R1, ZFP36L1	169	366	16792	2.71478	0.999994	0.66711	0.661973
GOTERM_BP_DIRECT	GO:0043066~negative regulation of apoptotic process	10	5.34759	0.0396441	RPS6KA3, ACTC1, AGO4, PTEN, GATA6, TGFA, FOXO1, KLHL20, MTDH, VEGFA	169	455	16792	2.18376	1	1	0.993256
GOTERM_CC_DIRECT	GO:0005581~collagen trimer	9	4.81283	3.55916e-06	COL3A1, EDA, COL1A2, COL11A1, COL4A4, C1QTNF6, COL7A1, COL5A2, COL19A1	181	92	18224	9.84963	0.00072225	0.00072251	0.000715391
GOTERM_MF_DIRECT	GO:0001077~transcriptional activator activity, RNA polymerase II core promoter proximal region sequence-specific binding	9	4.81283	0.0029325	TFAP2C, NR6A1, NFIA, PLAG1, NFIB, MYB, HOXA7, MEOX2, HOXA5	173	236	16881	3.7212	0.60234	0.0923738	0.0900278
GOTERM_MF_DIRECT	GO:0005201~extracellular matrix structural constituent	8	4.27807	5.24531e-06	COL3A1, COL1A2, COL11A1, COL4A4, COL5A3, COL5A2, PXDN, COL19A1	173	67	16881	11.6511	0.00164568	0.00165227	0.00161031
GOTERM_CC_DIRECT	GO:0000932~cytoplasmic mRNA processing body	8	4.27807	1.19411e-05	MEX3B, PAN3, AGO4, TOP1, DCP2, TNRC6A, ZFP36L1, PNRC2	181	78	18224	10.3267	0.00242113	0.00121202	0.00120008
GOTERM_MF_DIRECT	GO:0031625~ubiquitin protein ligase binding	8	4.27807	0.0277809	USP25, FBXW7, UBE2V2, YOD1, ANKRA2, TRIB2, FOXO1, SMAD7	173	287	16881	2.71995	0.999856	0.562682	0.548392
GOTERM_CC_DIRECT	GO:0031012~extracellular matrix	8	4.27807	0.0279513	CCT6A, COL3A1, COL1A2, MMP15, COL7A1, COL5A2, PXDN, ADAMTS9	181	296	18224	2.72122	0.996833	0.595625	0.589757
GOTERM_BP_DIRECT	GO:0030199~collagen fibril organization	7	3.74332	2.27604e-06	COL3A1, ADAMTS2, COL1A2, COL11A1, COL5A3, COL5A2, ATP7A	169	39	16792	17.834	0.00236429	0.0011824	0.0011733
GOTERM_BP_DIRECT	GO:0009952~anterior/posterior pattern specification	6	3.20856	0.00123996	HOXA9, HOXA7, HOXB7, HOXC8, HOXB6, HOXA5	169	80	16792	7.45207	0.724829	0.11712	0.116218
GOTERM_MF_DIRECT	GO:0004222~metalloendopeptidase activity	6	3.20856	0.00600548	ADAMTS2, FAP, MMP15, PAPPA, ADAMTS17, ADAMTS9	173	113	16881	5.18113	0.84914	0.171975	0.167607
GOTERM_MF_DIRECT	GO:0000981~RNA polymerase II transcription factor activity, sequence-specific DNA binding	6	3.20856	0.0308321	NFIB, FOXG1, MYB, GATA6, HIF3A, FOXO1	173	171	16881	3.42379	0.999946	0.5713	0.556791
GOTERM_BP_DIRECT	GO:0043588~skin development	5	2.6738	0.000354698	COL3A1, ADAMTS2, COL5A3, COL5A2, ATP7A	169	34	16792	14.6119	0.308541	0.0526473	0.0522419
GOTERM_BP_DIRECT	GO:0048704~embryonic skeletal system morphogenesis	5	2.6738	0.0006051	COL11A1, HOXA7, HOXB7, HOXB6, HOXA5	169	39	16792	12.7386	0.467139	0.0698554	0.0693176
GOTERM_CC_DIRECT	GO:0009898~cytoplasmic side of plasma membrane	5	2.6738	0.000768574	PTP4A1, PTEN, PKP4, PTPN4, PTPN3	181	42	18224	11.9863	0.14451	0.0312041	0.0308967
GOTERM_BP_DIRECT	GO:0008584~male gonad development	5	2.6738	0.0146894	HOXA9, TFAP2C, KITLG, AGO4, GATA6	169	94	16792	5.28516	1	0.726777	0.721181
GOTERM_BP_DIRECT	GO:0071456~cellular response to hypoxia	5	2.6738	0.0157596	PTEN, GATA6, RORA, ZFP36L1, VEGFA	169	96	16792	5.17505	1	0.744285	0.738554
GOTERM_CC_DIRECT	GO:0016605~PML body	5	2.6738	0.0162022	SATB1, TDG, PTEN, N4BP1, KLHL20	181	98	18224	5.13699	0.963702	0.469864	0.465235
GOTERM_BP_DIRECT	GO:0016569~covalent chromatin modification	5	2.6738	0.0268434	TDG, TLK1, TET1, ZMYND11, PHF19	169	113	16792	4.3965	1	1	0.993256
GOTERM_BP_DIRECT	GO:0001501~skeletal system development	5	2.6738	0.0488533	RPS6KA3, COL3A1, COL1A2, COL5A2, COL19A1	169	137	16792	3.62631	1	1	0.993256
GOTERM_BP_DIRECT	GO:0080111~DNA demethylation	4	2.13904	0.000500538	TDG, TET3, TET2, TET1	169	16	16792	24.8402	0.405889	0.0650073	0.0645068
GOTERM_BP_DIRECT	GO:0071158~positive regulation of cell cycle arrest	4	2.13904	0.00192435	FAP, GATA6, CRLF3, CDK5R1	169	25	16792	15.8978	0.865104	0.166617	0.165334
GOTERM_BP_DIRECT	GO:0090503~RNA phosphodiester bond hydrolysis, exonucleolytic	4	2.13904	0.00268141	CNOT6L, PAN3, ISG20L2, DCP2	169	28	16792	14.1944	0.938727	0.214306	0.212656
GOTERM_BP_DIRECT	GO:0006493~protein O-linked glycosylation	4	2.13904	0.00394281	EOGT, TET3, TET2, TET1	169	32	16792	12.4201	0.98357	0.292613	0.29036
GOTERM_BP_DIRECT	GO:0071230~cellular response to amino acid stimulus	4	2.13904	0.0115572	COL3A1, SOCS1, COL1A2, COL5A2	169	47	16792	8.45625	0.999994	0.66711	0.661973
GOTERM_BP_DIRECT	GO:0001570~vasculogenesis	4	2.13904	0.0185126	TMEM100, QKI, ZFP36L1, VEGFA	169	56	16792	7.09721	1	0.831238	0.824837
GOTERM_BP_DIRECT	GO:0048208~COPII vesicle coating	4	2.13904	0.0231852	MCFD2, PPP6R1, COL7A1, TGFA	169	61	16792	6.51547	1	0.963576	0.956157
GOTERM_CC_DIRECT	GO:0033116~endoplasmic reticulum-Golgi intermediate compartment membrane	4	2.13904	0.0254351	MCFD2, COL7A1, TGFA, TMED7	181	64	18224	6.29282	0.994647	0.595625	0.589757
GOTERM_BP_DIRECT	GO:0032436~positive regulation of proteasomal ubiquitin-dependent protein catabolic process	4	2.13904	0.0262677	RNF19A, UBE2V2, TRIB2, SMAD7	169	64	16792	6.21006	1	1	0.993256
GOTERM_MF_DIRECT	GO:0030674~protein binding, bridging	4	2.13904	0.0439618	COL1A2, FBXW7, COL11A1, COL19A1	173	77	16881	5.06899	0.999999	0.692398	0.674813
GOTERM_BP_DIRECT	GO:0001503~ossification	4	2.13904	0.0461962	SPARC, COL11A1, COL5A2, LRRC17	169	80	16792	4.96805	1	1	0.993256
GOTERM_BP_DIRECT	GO:0006211~5-methylcytosine catabolic process	3	1.60428	0.000296549	TET3, TET2, TET1	169	3	16792	99.3609	0.26542	0.0513523	0.050957
GOTERM_MF_DIRECT	GO:0070579~methylcytosine dioxygenase activity	3	1.60428	0.00061102	TET3, TET2, TET1	173	4	16881	73.1835	0.174626	0.0240589	0.0234479
GOTERM_MF_DIRECT	GO:0018602~2,4-dichlorophenoxyacetate alpha-ketoglutarate dioxygenase activity	3	1.60428	0.00061102	TET3, TET2, TET1	173	4	16881	73.1835	0.174626	0.0240589	0.0234479
GOTERM_MF_DIRECT	GO:0052634~C-19 gibberellin 2-beta-dioxygenase activity	3	1.60428	0.00061102	TET3, TET2, TET1	173	4	16881	73.1835	0.174626	0.0240589	0.0234479
GOTERM_MF_DIRECT	GO:0052635~C-20 gibberellin 2-beta-dioxygenase activity	3	1.60428	0.00061102	TET3, TET2, TET1	173	4	16881	73.1835	0.174626	0.0240589	0.0234479
GOTERM_MF_DIRECT	GO:0034792~hypophosphite dioxygenase activity	3	1.60428	0.00061102	TET3, TET2, TET1	173	4	16881	73.1835	0.174626	0.0240589	0.0234479
GOTERM_MF_DIRECT	GO:0000907~sulfonate dioxygenase activity	3	1.60428	0.00061102	TET3, TET2, TET1	173	4	16881	73.1835	0.174626	0.0240589	0.0234479
GOTERM_MF_DIRECT	GO:0019798~procollagen-proline dioxygenase activity	3	1.60428	0.00061102	TET3, TET2, TET1	173	4	16881	73.1835	0.174626	0.0240589	0.0234479
GOTERM_MF_DIRECT	GO:0043734~DNA-N1-methyladenine dioxygenase activity	3	1.60428	0.00209588	TET3, TET2, TET1	173	7	16881	41.8192	0.482527	0.073356	0.071493
GOTERM_BP_DIRECT	GO:0019511~peptidyl-proline hydroxylation	3	1.60428	0.00515755	TET3, TET2, TET1	169	11	16792	27.0984	0.995382	0.357246	0.354495
GOTERM_BP_DIRECT	GO:0070989~oxidative demethylation	3	1.60428	0.00614855	TET3, TET2, TET1	169	12	16792	24.8402	0.998362	0.399272	0.396197
GOTERM_BP_DIRECT	GO:0060749~mammary gland alveolus development	3	1.60428	0.0122615	TGFA, HOXA5, VEGFA	169	17	16792	17.5343	0.999997	0.670512	0.665349
GOTERM_MF_DIRECT	GO:0050840~extracellular matrix binding	3	1.60428	0.0285807	SPARC, COL11A1, VEGFA	173	26	16881	11.259	0.999889	0.562682	0.548392
GOTERM_BP_DIRECT	GO:0035987~endodermal cell differentiation	3	1.60428	0.0296511	MMP15, COL11A1, COL7A1	169	27	16792	11.0401	1	1	0.993256
GOTERM_BP_DIRECT	GO:0043491~protein kinase B signaling	3	1.60428	0.0429058	TMEM100, PTEN, ZFP36L1	169	33	16792	9.03281	1	1	0.993256
GOTERM_CC_DIRECT	GO:0005588~collagen type V trimer	2	1.06952	0.0293411	COL5A3, COL5A2	181	3	18224	67.1234	0.997631	0.595625	0.589757
GOTERM_BP_DIRECT	GO:0060486~Clara cell differentiation	2	1.06952	0.0394259	NFIB, GATA6	169	4	16792	49.6805	1	1	0.993256
GOTERM_BP_DIRECT	GO:0003310~pancreatic A cell differentiation	2	1.06952	0.0394259	RFX6, GATA6	169	4	16792	49.6805	1	1	0.993256
GOTERM_BP_DIRECT	GO:0061087~positive regulation of histone H3-K27 methylation	2	1.06952	0.0490386	EED, PHF19	169	5	16792	39.7444	1	1	0.993256
GOTERM_BP_DIRECT	GO:0045636~positive regulation of melanocyte differentiation	2	1.06952	0.0490386	KITLG, ADAMTS9	169	5	16792	39.7444	1	1	0.993256
GOTERM_BP_DIRECT	GO:0060662~salivary gland cavitation	2	1.06952	0.0490386	EDA, NFIB	169	5	16792	39.7444	1	1	0.993256
GOTERM_BP_DIRECT	GO:0060510~Type II pneumocyte differentiation	2	1.06952	0.0490386	NFIB, GATA6	169	5	16792	39.7444	1	1	0.993256
