# Supplementary material for: A Systematic Review of Candidate miRNAs, Its Targeted Genes and Pathways in Chronic Myeloid Leukemia–An Integrated Bioinformatical Analysis
Source: Front Oncol. 2022 Mar 7;12:848199. doi: 10.3389/fonc.2022.848199 (PMC8940286; doi:10.3389/fonc.2022.848199)
Supplement: Supplementary file 4 [file Table_4.xlsx]

## Sheet: target and downstream list
Category	Term	Count	%	PValue	Genes	List Total	Pop Hits	Pop Total	Fold Enrichment	Bonferroni	Benjamini	FDR
GOTERM_MF_DIRECT	GO:0005515~protein binding	20	90.9091	0.000218	ABCA1, MEF2C, PCNA, GADD45A, IRS1, SIX1, IRS2, USF2, MMP9, BCR, HOXA9, SMO, CCND1, MYC, BCL2, ABL1, BAX, NUP43, PPARGC1A, BCL2L1	22	8785	16881	1.74688	0.0281419	0.0143801	0.0138354
GOTERM_CC_DIRECT	GO:0005634~nucleus	14	63.6364	0.00220143	MEF2C, PCNA, GADD45A, IRS1, SIX1, USF2, PTBP2, HOXA9, CCND1, MYC, BCL2, ABL1, BAX, PPARGC1A	22	5415	18224	2.14166	0.161641	0.0880571	0.0825536
GOTERM_CC_DIRECT	GO:0005829~cytosol	12	54.5455	0.000413	BCR, MEF2C, CCND1, IRS1, MYC, BCL2, ABL1, BAX, IRS2, NUP43, PCK1, BCL2L1	22	3315	18224	2.9986	0.0324761	0.0330083	0.0309453
GOTERM_CC_DIRECT	GO:0005737~cytoplasm	12	54.5455	0.0186798	MEF2C, HOXA9, PCNA, CCND1, IRS1, GADD45A, BCL2, ABL1, BAX, SIX1, PCK1, BCL2L1	22	5222	18224	1.90355	0.778763	0.249064	0.233498
GOTERM_CC_DIRECT	GO:0005654~nucleoplasm	8	36.3636	0.0313807	MEF2C, PCNA, CCND1, GADD45A, MYC, ABL1, USF2, PPARGC1A	22	2784	18224	2.38036	0.921972	0.27894	0.261506
GOTERM_BP_DIRECT	GO:0043524~negative regulation of neuron apoptotic process	6	27.2727	5.12e-07	MEF2C, BCL2, BAX, SIX1, PPARGC1A, BCL2L1	22	132	16792	34.6942	0.000393	0.000392	0.000369
GOTERM_BP_DIRECT	GO:0042493~response to drug	6	27.2727	3.02e-05	ABCA1, CCND1, MYC, BCL2, ABL1, PPARGC1A	22	304	16792	15.0646	0.0229106	0.00578665	0.0054396
GOTERM_BP_DIRECT	GO:0008283~cell proliferation	6	27.2727	7.3e-05	PCNA, MYC, BCL2, SIX1, IRS2, BCL2L1	22	366	16792	12.5127	0.054555	0.0111769	0.0105065
GOTERM_MF_DIRECT	GO:0043565~sequence-specific DNA binding	6	27.2727	0.000361	HOXA9, MYC, BCL2, SIX1, USF2, PPARGC1A	22	518	16881	8.88786	0.0462206	0.0158918	0.0152899
GOTERM_BP_DIRECT	GO:0045944~positive regulation of transcription from RNA polymerase II promoter	6	27.2727	0.00625202	MEF2C, SMO, MYC, SIX1, USF2, PPARGC1A	22	981	16792	4.66833	0.991906	0.10552	0.0991917
GOTERM_BP_DIRECT	GO:0006355~regulation of transcription, DNA-templated	6	27.2727	0.034631	MEF2C, HOXA9, MYC, ABL1, SIX1, PPARGC1A	22	1504	16792	3.04497	1	0.316214	0.29725
GOTERM_MF_DIRECT	GO:0003677~DNA binding	6	27.2727	0.0504816	MEF2C, PCNA, MYC, ABL1, SIX1, PPARGC1A	22	1674	16881	2.75024	0.99887	0.443129	0.426344
GOTERM_BP_DIRECT	GO:0043066~negative regulation of apoptotic process	5	22.7273	0.00220731	SMO, MYC, BCL2, MMP9, BCL2L1	22	455	16792	8.38761	0.816784	0.0583796	0.0548784
GOTERM_MF_DIRECT	GO:0046982~protein heterodimerization activity	5	22.7273	0.00234364	MEF2C, BCL2, BAX, USF2, BCL2L1	22	465	16881	8.25073	0.264626	0.07734	0.0744104
GOTERM_BP_DIRECT	GO:0008284~positive regulation of cell proliferation	5	22.7273	0.0024077	IRS1, MYC, BCL2, IRS2, BCL2L1	22	466	16792	8.18962	0.842974	0.0615569	0.0578651
GOTERM_BP_DIRECT	GO:0006915~apoptotic process	5	22.7273	0.00487082	MEF2C, GADD45A, BCL2, BAX, SIX1	22	567	16792	6.7308	0.976481	0.0957494	0.090007
GOTERM_BP_DIRECT	GO:0000122~negative regulation of transcription from RNA polymerase II promoter	5	22.7273	0.0112021	MEF2C, SMO, CCND1, MYC, SIX1	22	720	16792	5.30051	0.999825	0.159111	0.149569
GOTERM_MF_DIRECT	GO:0042802~identical protein binding	5	22.7273	0.0125879	PCNA, BCL2, BAX, MMP9, BCL2L1	22	749	16881	5.12228	0.809762	0.237371	0.22838
GOTERM_CC_DIRECT	GO:0005739~mitochondrion	5	22.7273	0.0625244	MYC, BCL2, ABL1, BAX, BCL2L1	22	1331	18224	3.11181	0.994288	0.454723	0.426303
GOTERM_BP_DIRECT	GO:0001541~ovarian follicle development	4	18.1818	1.88e-05	MYC, BCL2, BAX, BCL2L1	22	42	16792	72.6926	0.0142999	0.00578665	0.0054396
GOTERM_BP_DIRECT	GO:0008630~intrinsic apoptotic signaling pathway in response to DNA damage	4	18.1818	2.64e-05	BCL2, ABL1, BAX, BCL2L1	22	47	16792	64.9594	0.0200583	0.00578665	0.0054396
GOTERM_BP_DIRECT	GO:0071300~cellular response to retinoic acid	4	18.1818	8.74e-05	ABCA1, MEF2C, MYC, PCK1	22	70	16792	43.6156	0.0649466	0.0111769	0.0105065
GOTERM_BP_DIRECT	GO:0032869~cellular response to insulin stimulus	4	18.1818	0.000116	IRS1, MYC, IRS2, PCK1	22	77	16792	39.6505	0.085368	0.0127303	0.0119668
GOTERM_BP_DIRECT	GO:0071222~cellular response to lipopolysaccharide	4	18.1818	0.000361	ABCA1, MEF2C, ABL1, PPARGC1A	22	113	16792	27.0185	0.242326	0.0258651	0.0243139
GOTERM_BP_DIRECT	GO:0006974~cellular response to DNA damage stimulus	4	18.1818	0.00211328	CCND1, MYC, BCL2, ABL1	22	208	16792	14.6783	0.803033	0.0578889	0.054417
GOTERM_BP_DIRECT	GO:0000165~MAPK cascade	4	18.1818	0.00405641	MEF2C, IRS1, MYC, IRS2	22	262	16792	11.653	0.955916	0.0864241	0.0812409
GOTERM_MF_DIRECT	GO:0008134~transcription factor binding	4	18.1818	0.00500659	CCND1, MYC, BCL2, PPARGC1A	22	284	16881	10.8073	0.48186	0.132174	0.127167
GOTERM_BP_DIRECT	GO:0043065~positive regulation of apoptotic process	4	18.1818	0.0059155	GADD45A, ABL1, BAX, BCL2L1	22	300	16792	10.177	0.989502	0.10552	0.0991917
GOTERM_MF_DIRECT	GO:0019899~enzyme binding	4	18.1818	0.00777348	BCR, HOXA9, PCNA, CCND1	22	333	16881	9.21704	0.640235	0.171016	0.164539
GOTERM_BP_DIRECT	GO:0006366~transcription from RNA polymerase II promoter	4	18.1818	0.0250422	MEF2C, MYC, SIX1, USF2	22	513	16792	5.95144	1	0.251978	0.236866
GOTERM_CC_DIRECT	GO:0043231~intracellular membrane-bounded organelle	4	18.1818	0.0251956	MEF2C, SMO, IRS1, USF2	22	558	18224	5.93809	0.870163	0.27894	0.261506
GOTERM_BP_DIRECT	GO:0045893~positive regulation of transcription, DNA-templated	4	18.1818	0.0252963	MEF2C, MYC, SIX1, PPARGC1A	22	515	16792	5.92833	1	0.251978	0.236866
GOTERM_MF_DIRECT	GO:0042803~protein homodimerization activity	4	18.1818	0.0600115	BCL2, BAX, USF2, BCL2L1	22	730	16881	4.20448	0.999699	0.443129	0.426344
GOTERM_MF_DIRECT	GO:0051434~BH3 domain binding	3	13.6364	8.83e-06	BCL2, BAX, BCL2L1	22	4	16881	575.489	0.00115611	0.00116561	0.00112145
GOTERM_BP_DIRECT	GO:0001782~B cell homeostasis	3	13.6364	0.000225	MEF2C, BCL2, BAX	22	18	16792	127.212	0.158823	0.0215886	0.0202939
GOTERM_BP_DIRECT	GO:2001243~negative regulation of intrinsic apoptotic signaling pathway	3	13.6364	0.000339	BCL2, MMP9, BCL2L1	22	22	16792	104.083	0.229222	0.0258651	0.0243139
GOTERM_BP_DIRECT	GO:0001836~release of cytochrome c from mitochondria	3	13.6364	0.000371	BCL2, BAX, BCL2L1	22	23	16792	99.5573	0.24794	0.0258651	0.0243139
GOTERM_BP_DIRECT	GO:0002053~positive regulation of mesenchymal cell proliferation	3	13.6364	0.000475	SMO, MYC, IRS2	22	26	16792	88.0699	0.305957	0.030301	0.0284837
GOTERM_BP_DIRECT	GO:0051881~regulation of mitochondrial membrane potential	3	13.6364	0.000552	BCL2, BAX, BCL2L1	22	28	16792	81.7792	0.345679	0.030301	0.0284837
GOTERM_BP_DIRECT	GO:0048873~homeostasis of number of cells within a tissue	3	13.6364	0.000593	SMO, BCL2, BAX	22	29	16792	78.9592	0.365706	0.030301	0.0284837
GOTERM_BP_DIRECT	GO:0097421~liver regeneration	3	13.6364	0.000593	PCNA, CCND1, MYC	22	29	16792	78.9592	0.365706	0.030301	0.0284837
GOTERM_BP_DIRECT	GO:0010332~response to gamma radiation	3	13.6364	0.000678	MYC, BCL2, BAX	22	31	16792	73.8651	0.405857	0.0310165	0.0291563
GOTERM_BP_DIRECT	GO:2001244~positive regulation of intrinsic apoptotic signaling pathway	3	13.6364	0.000768	BCL2, BAX, BCL2L1	22	33	16792	69.3884	0.445844	0.0310165	0.0291563
GOTERM_BP_DIRECT	GO:0002931~response to ischemia	3	13.6364	0.000768	MEF2C, BCL2, PPARGC1A	22	33	16792	69.3884	0.445844	0.0310165	0.0291563
GOTERM_BP_DIRECT	GO:0051402~neuron apoptotic process	3	13.6364	0.000768	BCL2, BAX, BCL2L1	22	33	16792	69.3884	0.445844	0.0310165	0.0291563
GOTERM_BP_DIRECT	GO:0097192~extrinsic apoptotic signaling pathway in absence of ligand	3	13.6364	0.000816	BCL2, BAX, BCL2L1	22	34	16792	67.3476	0.465672	0.0312837	0.0294075
GOTERM_BP_DIRECT	GO:0030890~positive regulation of B cell proliferation	3	13.6364	0.00107343	MEF2C, BCL2, IRS2	22	39	16792	58.7133	0.561692	0.0392056	0.0368543
GOTERM_BP_DIRECT	GO:0001658~branching involved in ureteric bud morphogenesis	3	13.6364	0.00124445	MYC, BCL2, SIX1	22	42	16792	54.5195	0.615699	0.0433859	0.0407839
GOTERM_BP_DIRECT	GO:0048538~thymus development	3	13.6364	0.00130417	BCL2, ABL1, SIX1	22	43	16792	53.2516	0.632949	0.0434911	0.0408828
GOTERM_BP_DIRECT	GO:0034644~cellular response to UV	3	13.6364	0.00136524	PCNA, MYC, BAX	22	44	16792	52.0413	0.64979	0.0436308	0.0410141
GOTERM_BP_DIRECT	GO:0071560~cellular response to transforming growth factor beta stimulus	3	13.6364	0.00169079	MEF2C, ABL1, PPARGC1A	22	49	16792	46.731	0.727367	0.0518735	0.0487625
GOTERM_BP_DIRECT	GO:0071333~cellular response to glucose stimulus	3	13.6364	0.00190215	MEF2C, IRS2, PPARGC1A	22	52	16792	44.035	0.768285	0.0561136	0.0527482
GOTERM_BP_DIRECT	GO:0050853~B cell receptor signaling pathway	3	13.6364	0.00204969	MEF2C, BCL2, ABL1	22	54	16792	42.404	0.793153	0.0578889	0.054417
GOTERM_BP_DIRECT	GO:0006977~DNA damage response, signal transduction by p53 class mediator resulting in cell cycle arrest	3	13.6364	0.00269231	PCNA, GADD45A, BAX	22	62	16792	36.9326	0.873875	0.0645313	0.0606611
GOTERM_BP_DIRECT	GO:0006006~glucose metabolic process	3	13.6364	0.00313609	MYC, IRS2, PCK1	22	67	16792	34.1764	0.910391	0.0728904	0.0685189
GOTERM_BP_DIRECT	GO:0060070~canonical Wnt signaling pathway	3	13.6364	0.00476911	SMO, CCND1, MYC	22	83	16792	27.5882	0.97456	0.0957494	0.090007
GOTERM_BP_DIRECT	GO:0032355~response to estradiol	3	13.6364	0.00570451	PCNA, CCND1, MYC	22	91	16792	25.1628	0.987644	0.10552	0.0991917
GOTERM_BP_DIRECT	GO:0008584~male gonad development	3	13.6364	0.00607528	HOXA9, BCL2, BCL2L1	22	94	16792	24.3598	0.990721	0.10552	0.0991917
GOTERM_BP_DIRECT	GO:0071456~cellular response to hypoxia	3	13.6364	0.00632846	BCL2, PCK1, PPARGC1A	22	96	16792	23.8523	0.99237	0.10552	0.0991917
GOTERM_BP_DIRECT	GO:0001934~positive regulation of protein phosphorylation	3	13.6364	0.0108486	CCND1, ABL1, MMP9	22	127	16792	18.0301	0.99977	0.159111	0.149569
GOTERM_CC_DIRECT	GO:0005741~mitochondrial outer membrane	3	13.6364	0.012594	BCL2, BAX, BCL2L1	22	149	18224	16.6785	0.637205	0.201504	0.18891
GOTERM_BP_DIRECT	GO:0007050~cell cycle arrest	3	13.6364	0.0132431	GADD45A, MYC, ABL1	22	141	16792	16.2398	0.999964	0.177774	0.167112
GOTERM_BP_DIRECT	GO:0001701~in utero embryonic development	3	13.6364	0.0225448	SMO, MYC, BCL2L1	22	187	16792	12.245	1	0.246997	0.232184
GOTERM_CC_DIRECT	GO:0031965~nuclear membrane	3	13.6364	0.0282191	BCL2, ABL1, BCL2L1	22	229	18224	10.8519	0.898733	0.27894	0.261506
GOTERM_MF_DIRECT	GO:0001077~transcriptional activator activity, RNA polymerase II core promoter proximal region sequence-specific binding	3	13.6364	0.0343239	MEF2C, MYC, SIX1	22	236	16881	9.75404	0.989698	0.411887	0.396285
GOTERM_BP_DIRECT	GO:0010628~positive regulation of gene expression	3	13.6364	0.0419123	MEF2C, SMO, MYC	22	262	16792	8.73976	1	0.345664	0.324933
GOTERM_CC_DIRECT	GO:0043025~neuronal cell body	3	13.6364	0.0503949	ABL1, PPARGC1A, PTBP2	22	315	18224	7.88918	0.984025	0.403159	0.377962
GOTERM_MF_DIRECT	GO:0000978~RNA polymerase II core promoter proximal region sequence-specific DNA binding	3	13.6364	0.0712302	MEF2C, MYC, SIX1	22	355	16881	6.48438	0.999937	0.491058	0.472457
GOTERM_MF_DIRECT	GO:0019901~protein kinase binding	3	13.6364	0.078694	CCND1, IRS2, BCL2L1	22	376	16881	6.12222	0.999978	0.494648	0.475911
GOTERM_CC_DIRECT	GO:0043234~protein complex	3	13.6364	0.0807469	BCR, MEF2C, MYC	22	412	18224	6.03177	0.998812	0.496904	0.465847
GOTERM_MF_DIRECT	GO:0003682~chromatin binding	3	13.6364	0.0841736	MEF2C, PCNA, SIX1	22	391	16881	5.88735	0.99999	0.505042	0.485911
GOTERM_BP_DIRECT	GO:0006808~regulation of nitrogen utilization	2	9.09091	0.0024997	BCL2, BAX	22	2	16792	763.273	0.853711	0.0618475	0.0581382
GOTERM_CC_DIRECT	GO:0097136~Bcl-2 family protein complex	2	9.09091	0.00345319	BAX, BCL2L1	22	3	18224	552.242	0.241743	0.092085	0.0863297
GOTERM_BP_DIRECT	GO:1904640~response to methionine	2	9.09091	0.00374732	PCK1, PPARGC1A	22	3	16792	508.848	0.944053	0.0821198	0.0771948
GOTERM_BP_DIRECT	GO:1901857~positive regulation of cellular respiration	2	9.09091	0.00374732	MYC, PPARGC1A	22	3	16792	508.848	0.944053	0.0821198	0.0771948
GOTERM_BP_DIRECT	GO:0071871~response to epinephrine	2	9.09091	0.00499345	ABL1, PPARGC1A	22	4	16792	381.636	0.978605	0.0957494	0.090007
GOTERM_BP_DIRECT	GO:0000320~re-entry into mitotic cell cycle	2	9.09091	0.00499345	CCND1, MYC	22	4	16792	381.636	0.978605	0.0957494	0.090007
GOTERM_BP_DIRECT	GO:0071332~cellular response to fructose stimulus	2	9.09091	0.0062381	PCK1, PPARGC1A	22	5	16792	305.309	0.991818	0.10552	0.0991917
GOTERM_BP_DIRECT	GO:2001171~positive regulation of ATP biosynthetic process	2	9.09091	0.00748126	MYC, PPARGC1A	22	6	16792	254.424	0.996872	0.122088	0.114766
GOTERM_BP_DIRECT	GO:0043496~regulation of protein homodimerization activity	2	9.09091	0.00872295	BCL2, BAX	22	7	16792	218.078	0.998804	0.139385	0.131026
GOTERM_BP_DIRECT	GO:0043497~regulation of protein heterodimerization activity	2	9.09091	0.00996315	BCL2, BAX	22	8	16792	190.818	0.999543	0.152835	0.143669
GOTERM_BP_DIRECT	GO:0051451~myoblast migration	2	9.09091	0.00996315	SMO, SIX1	22	8	16792	190.818	0.999543	0.152835	0.143669
GOTERM_CC_DIRECT	GO:0046930~pore complex	2	9.09091	0.0103255	BCL2, BAX	22	9	18224	184.081	0.564097	0.201504	0.18891
GOTERM_BP_DIRECT	GO:0032000~positive regulation of fatty acid beta-oxidation	2	9.09091	0.0112019	IRS1, IRS2	22	9	16792	169.616	0.999825	0.159111	0.149569
GOTERM_BP_DIRECT	GO:0010907~positive regulation of glucose metabolic process	2	9.09091	0.0112019	IRS1, IRS2	22	9	16792	169.616	0.999825	0.159111	0.149569
GOTERM_BP_DIRECT	GO:0046902~regulation of mitochondrial membrane permeability	2	9.09091	0.0124391	BCL2, BCL2L1	22	10	16792	152.655	0.999933	0.173469	0.163066
GOTERM_BP_DIRECT	GO:0042770~signal transduction in response to DNA damage	2	9.09091	0.0136749	GADD45A, ABL1	22	11	16792	138.777	0.999974	0.177774	0.167112
GOTERM_BP_DIRECT	GO:0033197~response to vitamin E	2	9.09091	0.0136749	MEF2C, CCND1	22	11	16792	138.777	0.999974	0.177774	0.167112
GOTERM_BP_DIRECT	GO:0030857~negative regulation of epithelial cell differentiation	2	9.09091	0.0136749	SMO, CCND1	22	11	16792	138.777	0.999974	0.177774	0.167112
GOTERM_MF_DIRECT	GO:0015267~channel activity	2	9.09091	0.0148311	BCL2, BAX	22	12	16881	127.886	0.858779	0.244713	0.235444
GOTERM_BP_DIRECT	GO:0071397~cellular response to cholesterol	2	9.09091	0.0149092	ABCA1, SMO	22	12	16792	127.212	0.99999	0.190589	0.179159
GOTERM_BP_DIRECT	GO:0032469~endoplasmic reticulum calcium ion homeostasis	2	9.09091	0.0186033	BCL2, BAX	22	15	16792	101.77	0.999999	0.222949	0.209578
GOTERM_BP_DIRECT	GO:0045725~positive regulation of glycogen biosynthetic process	2	9.09091	0.0186033	IRS1, IRS2	22	15	16792	101.77	0.999999	0.222949	0.209578
GOTERM_BP_DIRECT	GO:2000310~regulation of N-methyl-D-aspartate selective glutamate receptor activity	2	9.09091	0.0186033	MEF2C, PPARGC1A	22	15	16792	101.77	0.999999	0.222949	0.209578
GOTERM_BP_DIRECT	GO:0021854~hypothalamus development	2	9.09091	0.0186033	MYC, BAX	22	15	16792	101.77	0.999999	0.222949	0.209578
GOTERM_BP_DIRECT	GO:2001234~negative regulation of apoptotic signaling pathway	2	9.09091	0.0198317	BCL2, BAX	22	16	16792	95.4091	1	0.230469	0.216646
GOTERM_BP_DIRECT	GO:0030279~negative regulation of ossification	2	9.09091	0.0198317	MEF2C, BCL2	22	16	16792	95.4091	1	0.230469	0.216646
GOTERM_BP_DIRECT	GO:2000811~negative regulation of anoikis	2	9.09091	0.0210587	BCL2, BCL2L1	22	17	16792	89.7968	1	0.23753	0.223284
GOTERM_BP_DIRECT	GO:0021542~dentate gyrus development	2	9.09091	0.0210587	MEF2C, SMO	22	17	16792	89.7968	1	0.23753	0.223284
GOTERM_BP_DIRECT	GO:0010039~response to iron ion	2	9.09091	0.0222842	CCND1, BCL2	22	18	16792	84.8081	1	0.246997	0.232184
GOTERM_MF_DIRECT	GO:0070064~proline-rich region binding	2	9.09091	0.0233856	CCND1, ABL1	22	19	16881	80.7703	0.954946	0.30869	0.296997
GOTERM_MF_DIRECT	GO:0043548~phosphatidylinositol 3-kinase binding	2	9.09091	0.0233856	IRS1, IRS2	22	19	16881	80.7703	0.954946	0.30869	0.296997
GOTERM_BP_DIRECT	GO:0070584~mitochondrion morphogenesis	2	9.09091	0.0235082	BAX, BCL2L1	22	19	16792	80.3445	1	0.246997	0.232184
GOTERM_BP_DIRECT	GO:0090190~positive regulation of branching involved in ureteric bud morphogenesis	2	9.09091	0.0235082	SMO, SIX1	22	19	16792	80.3445	1	0.246997	0.232184
GOTERM_BP_DIRECT	GO:0008637~apoptotic mitochondrial changes	2	9.09091	0.0235082	BAX, BCL2L1	22	19	16792	80.3445	1	0.246997	0.232184
GOTERM_BP_DIRECT	GO:0030318~melanocyte differentiation	2	9.09091	0.0247308	MEF2C, BCL2	22	20	16792	76.3273	1	0.251978	0.236866
GOTERM_BP_DIRECT	GO:0014911~positive regulation of smooth muscle cell migration	2	9.09091	0.0247308	MYC, BCL2	22	20	16792	76.3273	1	0.251978	0.236866
GOTERM_BP_DIRECT	GO:0030879~mammary gland development	2	9.09091	0.0259519	HOXA9, IRS2	22	21	16792	72.6926	1	0.255194	0.239889
GOTERM_BP_DIRECT	GO:0051149~positive regulation of muscle cell differentiation	2	9.09091	0.0296066	MEF2C, ABL1	22	24	16792	63.6061	1	0.287446	0.270207
GOTERM_BP_DIRECT	GO:0051281~positive regulation of release of sequestered calcium ion into cytosol	2	9.09091	0.0332481	ABL1, BAX	22	27	16792	56.5387	1	0.314831	0.295949
GOTERM_BP_DIRECT	GO:0031069~hair follicle morphogenesis	2	9.09091	0.0332481	SMO, BCL2	22	27	16792	56.5387	1	0.314831	0.295949
GOTERM_BP_DIRECT	GO:0090200~positive regulation of release of cytochrome c from mitochondria	2	9.09091	0.0344591	BAX, MMP9	22	28	16792	54.5195	1	0.316214	0.29725
GOTERM_BP_DIRECT	GO:0043388~positive regulation of DNA binding	2	9.09091	0.0344591	MYC, MMP9	22	28	16792	54.5195	1	0.316214	0.29725
GOTERM_BP_DIRECT	GO:0034504~protein localization to nucleus	2	9.09091	0.0368767	SMO, SIX1	22	30	16792	50.8848	1	0.325108	0.30561
GOTERM_BP_DIRECT	GO:0007281~germ cell development	2	9.09091	0.0368767	BAX, BCL2L1	22	30	16792	50.8848	1	0.325108	0.30561
GOTERM_BP_DIRECT	GO:0046326~positive regulation of glucose import	2	9.09091	0.0368767	IRS1, IRS2	22	30	16792	50.8848	1	0.325108	0.30561
GOTERM_MF_DIRECT	GO:0005158~insulin receptor binding	2	9.09091	0.0378861	IRS1, IRS2	22	31	16881	49.5044	0.993652	0.416747	0.400961
GOTERM_BP_DIRECT	GO:0048147~negative regulation of fibroblast proliferation	2	9.09091	0.0380833	MYC, BAX	22	31	16792	49.2434	1	0.331931	0.312024
GOTERM_BP_DIRECT	GO:0042100~B cell proliferation	2	9.09091	0.0392885	MEF2C, BCL2	22	32	16792	47.7045	1	0.334825	0.314745
GOTERM_BP_DIRECT	GO:0001974~blood vessel remodeling	2	9.09091	0.0392885	MEF2C, BAX	22	32	16792	47.7045	1	0.334825	0.314745
GOTERM_BP_DIRECT	GO:0070059~intrinsic apoptotic signaling pathway in response to endoplasmic reticulum stress	2	9.09091	0.0404923	BCL2, BAX	22	33	16792	46.259	1	0.341292	0.320823
GOTERM_BP_DIRECT	GO:0045787~positive regulation of cell cycle	2	9.09091	0.0416946	CCND1, MYC	22	34	16792	44.8984	1	0.345664	0.324933
GOTERM_BP_DIRECT	GO:0040018~positive regulation of multicellular organism growth	2	9.09091	0.0428955	SMO, BCL2	22	35	16792	43.6156	1	0.346324	0.325554
GOTERM_BP_DIRECT	GO:0006298~mismatch repair	2	9.09091	0.0428955	PCNA, ABL1	22	35	16792	43.6156	1	0.346324	0.325554
GOTERM_BP_DIRECT	GO:0048536~spleen development	2	9.09091	0.0440949	BCL2, ABL1	22	36	16792	42.404	1	0.348668	0.327757
GOTERM_BP_DIRECT	GO:0010507~negative regulation of autophagy	2	9.09091	0.0440949	BCL2, BCL2L1	22	36	16792	42.404	1	0.348668	0.327757
GOTERM_MF_DIRECT	GO:0030331~estrogen receptor binding	2	9.09091	0.0450592	PCNA, PPARGC1A	22	37	16881	41.4767	0.997618	0.443129	0.426344
GOTERM_BP_DIRECT	GO:2001240~negative regulation of extrinsic apoptotic signaling pathway in absence of ligand	2	9.09091	0.0452929	BCL2, BCL2L1	22	37	16792	41.258	1	0.350906	0.329861
GOTERM_BP_DIRECT	GO:0021549~cerebellum development	2	9.09091	0.0452929	PPARGC1A, PTBP2	22	37	16792	41.258	1	0.350906	0.329861
GOTERM_BP_DIRECT	GO:0008625~extrinsic apoptotic signaling pathway via death domain receptors	2	9.09091	0.0464895	BCL2, BAX	22	38	16792	40.1722	1	0.356575	0.335189
GOTERM_BP_DIRECT	GO:0055088~lipid homeostasis	2	9.09091	0.0476847	IRS2, USF2	22	39	16792	39.1422	1	0.36212	0.340403
GOTERM_BP_DIRECT	GO:0009566~fertilization	2	9.09091	0.0488784	BAX, BCL2L1	22	40	16792	38.1636	1	0.367547	0.345503
