# Supplementary material for: A Systematic Review of Candidate miRNAs, Its Targeted Genes and Pathways in Chronic Myeloid Leukemia–An Integrated Bioinformatical Analysis
Source: Front Oncol. 2022 Mar 7;12:848199. doi: 10.3389/fonc.2022.848199 (PMC8940286; doi:10.3389/fonc.2022.848199)
Supplement: Supplementary file 6 [file Table_6.xlsx]

## Sheet: cluster1 DAVID
Category	Term	Count	%	PValue	Genes	List Total	Pop Hits	Pop Total	Fold Enrichment	Bonferroni	Benjamini	FDR
GOTERM_MF_DIRECT	GO:0005515~protein binding	12	100	0.000756	MAPK8, CCND1, PIK3CA, IRS1, GADD45A, MYC, BCL2, BAX, AKT1, IRS2, MMP9, BCL2L1	12	8785	16881	1.92157	0.0486844	0.0124726	0.0100159
GOTERM_CC_DIRECT	GO:0005829~cytosol	10	83.3333	8.32e-06	MAPK8, CCND1, PIK3CA, IRS1, MYC, BCL2, BAX, AKT1, IRS2, BCL2L1	12	3315	18224	4.5812	0.000383	0.000383	0.000358
KEGG_PATHWAY	hsa05200:Pathways in cancer	9	75	1.5e-08	MAPK8, CCND1, PIK3CA, MYC, BCL2, BAX, AKT1, MMP9, BCL2L1	12	393	6879	13.1279	1.52e-06	5.06e-07	1.95e-07
UP_KEYWORDS	Phosphoprotein	9	75	0.0295572	MAPK8, CCND1, IRS1, GADD45A, MYC, BCL2, AKT1, IRS2, BCL2L1	12	8246	20581	1.87191	0.888106	0.359613	0.344834
KEGG_PATHWAY	hsa05161:Hepatitis B	8	66.6667	4.92e-10	MAPK8, CCND1, PIK3CA, MYC, BCL2, BAX, AKT1, MMP9	12	145	6879	31.6276	4.97e-08	2.49e-08	9.6e-09
UP_SEQ_FEATURE	mutagenesis site	8	66.6667	4.06e-05	MAPK8, CCND1, IRS1, BCL2, BAX, AKT1, MMP9, BCL2L1	12	2191	20063	6.10467	0.00308448	0.000782	0.000691
GOTERM_CC_DIRECT	GO:0005634~nucleus	8	66.6667	0.0204523	MAPK8, CCND1, IRS1, GADD45A, MYC, BCL2, BAX, AKT1	12	5415	18224	2.24364	0.613475	0.156801	0.146575
KEGG_PATHWAY	hsa05210:Colorectal cancer	7	58.3333	1.87e-10	MAPK8, CCND1, PIK3CA, MYC, BCL2, BAX, AKT1	12	62	6879	64.7218	1.89e-08	1.89e-08	7.28e-09
KEGG_PATHWAY	hsa04068:FoxO signaling pathway	7	58.3333	2.08e-08	MAPK8, CCND1, PIK3CA, IRS1, GADD45A, AKT1, IRS2	12	134	6879	29.9459	2.1e-06	5.26e-07	2.03e-07
KEGG_PATHWAY	hsa04151:PI3K-Akt signaling pathway	7	58.3333	5.68e-06	CCND1, PIK3CA, IRS1, MYC, BCL2, AKT1, BCL2L1	12	345	6879	11.6312	0.000574	5.22e-05	2.02e-05
UP_KEYWORDS	Nucleus	7	58.3333	0.0374687	MAPK8, CCND1, GADD45A, MYC, BCL2, AKT1, BCL2L1	12	5244	20581	2.28939	0.938442	0.390745	0.374687
KEGG_PATHWAY	hsa05222:Small cell lung cancer	6	50	1.12e-07	CCND1, PIK3CA, MYC, BCL2, AKT1, BCL2L1	12	85	6879	40.4647	1.13e-05	2.25e-06	8.7e-07
KEGG_PATHWAY	hsa04722:Neurotrophin signaling pathway	6	50	6.31e-07	MAPK8, PIK3CA, IRS1, BCL2, BAX, AKT1	12	120	6879	28.6625	6.38e-05	1.06e-05	4.1e-06
BIOCARTA	h_il2rbPathway:IL-2 Receptor Beta Chain in T cell Activation	6	50	1.42e-06	PIK3CA, IRS1, MYC, BCL2, AKT1, BCL2L1	11	39	1625	22.7273	0.000142	0.000142	0.000125
KEGG_PATHWAY	hsa04932:Non-alcoholic fatty liver disease (NAFLD)	6	50	1.98e-06	MAPK8, PIK3CA, IRS1, BAX, AKT1, IRS2	12	151	6879	22.7781	0.0002	2.5e-05	9.66e-06
GOTERM_BP_DIRECT	GO:0043066~negative regulation of apoptotic process	6	50	5.77e-06	MAPK8, MYC, BCL2, AKT1, MMP9, BCL2L1	12	455	16792	18.4527	0.00279975	0.00125454	0.00114871
KEGG_PATHWAY	hsa05166:HTLV-I infection	6	50	2.54e-05	CCND1, PIK3CA, MYC, BAX, AKT1, BCL2L1	12	254	6879	13.5413	0.00256255	0.000184	7.11e-05
KEGG_PATHWAY	hsa05206:MicroRNAs in cancer	6	50	4.51e-05	CCND1, IRS1, MYC, BCL2, IRS2, MMP9	12	286	6879	12.0262	0.00454407	0.000257	9.94e-05
GOTERM_CC_DIRECT	GO:0005739~mitochondrion	6	50	0.000656	MAPK8, MYC, BCL2, BAX, AKT1, BCL2L1	12	1331	18224	6.84598	0.0297425	0.0150919	0.0141077
KEGG_PATHWAY	hsa04210:Apoptosis	5	41.6667	1.88e-06	PIK3CA, BCL2, BAX, AKT1, BCL2L1	12	62	6879	46.2298	0.00019	2.5e-05	9.66e-06
KEGG_PATHWAY	hsa05212:Pancreatic cancer	5	41.6667	2.28e-06	MAPK8, CCND1, PIK3CA, AKT1, BCL2L1	12	65	6879	44.0962	0.00023	2.56e-05	9.88e-06
KEGG_PATHWAY	hsa05220:Chronic myeloid leukemia	5	41.6667	3.45e-06	CCND1, PIK3CA, MYC, AKT1, BCL2L1	12	72	6879	39.809	0.000348	3.48e-05	1.34e-05
UP_KEYWORDS	Proto-oncogene	5	41.6667	5.22e-06	CCND1, PIK3CA, MYC, BCL2, AKT1	12	236	20581	36.3365	0.000381	0.000381	0.000366
BIOCARTA	h_badPathway:Regulation of BAD phosphorylation	5	41.6667	1.02e-05	PIK3CA, BCL2, BAX, AKT1, BCL2L1	11	26	1625	28.4091	0.0010153	0.000508	0.000447
KEGG_PATHWAY	hsa04931:Insulin resistance	5	41.6667	1.74e-05	MAPK8, PIK3CA, IRS1, AKT1, IRS2	12	108	6879	26.5394	0.00175819	0.000147	5.66e-05
KEGG_PATHWAY	hsa04071:Sphingolipid signaling pathway	5	41.6667	2.64e-05	MAPK8, PIK3CA, BCL2, BAX, AKT1	12	120	6879	23.8854	0.00266733	0.000184	7.11e-05
KEGG_PATHWAY	hsa05169:Epstein-Barr virus infection	5	41.6667	2.82e-05	MAPK8, PIK3CA, MYC, BCL2, AKT1	12	122	6879	23.4939	0.00284708	0.000184	7.11e-05
KEGG_PATHWAY	hsa04152:AMPK signaling pathway	5	41.6667	2.92e-05	CCND1, PIK3CA, IRS1, AKT1, IRS2	12	123	6879	23.3028	0.00294023	0.000184	7.11e-05
GOTERM_BP_DIRECT	GO:0043065~positive regulation of apoptotic process	5	41.6667	2.98e-05	MAPK8, GADD45A, BAX, AKT1, BCL2L1	12	300	16792	23.3222	0.0144015	0.00207228	0.00189746
KEGG_PATHWAY	hsa04910:Insulin signaling pathway	5	41.6667	4.59e-05	MAPK8, PIK3CA, IRS1, AKT1, IRS2	12	138	6879	20.7699	0.00462266	0.000257	9.94e-05
KEGG_PATHWAY	hsa04630:Jak-STAT signaling pathway	5	41.6667	5.57e-05	CCND1, PIK3CA, MYC, AKT1, BCL2L1	12	145	6879	19.7672	0.00561118	0.000281	0.000109
GOTERM_BP_DIRECT	GO:0008283~cell proliferation	5	41.6667	6.49e-05	MYC, BCL2, AKT1, IRS2, BCL2L1	12	366	16792	19.1166	0.0310506	0.0026855	0.00245895
GOTERM_BP_DIRECT	GO:0008284~positive regulation of cell proliferation	5	41.6667	0.000165	IRS1, MYC, BCL2, IRS2, BCL2L1	12	466	16792	15.0143	0.0772734	0.00429773	0.00393517
KEGG_PATHWAY	hsa05205:Proteoglycans in cancer	5	41.6667	0.000195	CCND1, PIK3CA, MYC, AKT1, MMP9	12	200	6879	14.3313	0.019496	0.000757	0.000292
KEGG_PATHWAY	hsa04510:Focal adhesion	5	41.6667	0.000218	MAPK8, CCND1, PIK3CA, BCL2, AKT1	12	206	6879	13.9138	0.0218277	0.000817	0.000316
GOTERM_MF_DIRECT	GO:0042802~identical protein binding	5	41.6667	0.000988	BCL2, BAX, AKT1, MMP9, BCL2L1	12	749	16881	9.39085	0.0631523	0.0130405	0.0104719
UP_KEYWORDS	Ubl conjugation	5	41.6667	0.0096398	CCND1, IRS1, MYC, BCL2, AKT1	12	1705	20581	5.02957	0.506937	0.234568	0.224929
GOTERM_BP_DIRECT	GO:0001541~ovarian follicle development	4	33.3333	2.37e-06	MYC, BCL2, BAX, BCL2L1	12	42	16792	133.27	0.00114995	0.00115061	0.00105354
GOTERM_BP_DIRECT	GO:0006006~glucose metabolic process	4	33.3333	9.79e-06	PIK3CA, MYC, AKT1, IRS2	12	67	16792	83.5423	0.00474733	0.00125454	0.00114871
GOTERM_BP_DIRECT	GO:0032869~cellular response to insulin stimulus	4	33.3333	1.49e-05	IRS1, MYC, AKT1, IRS2	12	77	16792	72.6926	0.00721424	0.00125454	0.00114871
GOTERM_BP_DIRECT	GO:0014066~regulation of phosphatidylinositol 3-kinase signaling	4	33.3333	1.55e-05	PIK3CA, IRS1, AKT1, IRS2	12	78	16792	71.7607	0.00749905	0.00125454	0.00114871
GOTERM_BP_DIRECT	GO:0048015~phosphatidylinositol-mediated signaling	4	33.3333	3.89e-05	PIK3CA, IRS1, AKT1, IRS2	12	106	16792	52.805	0.0187207	0.0022018	0.00201606
KEGG_PATHWAY	hsa04930:Type II diabetes mellitus	4	33.3333	5.06e-05	MAPK8, PIK3CA, IRS1, IRS2	12	48	6879	47.7708	0.00509724	0.000269	0.000104
KEGG_PATHWAY	hsa05213:Endometrial cancer	4	33.3333	6.44e-05	CCND1, PIK3CA, MYC, AKT1	12	52	6879	44.0962	0.00648576	0.00031	0.00012
GOTERM_BP_DIRECT	GO:0043524~negative regulation of neuron apoptotic process	4	33.3333	7.48e-05	PIK3CA, BCL2, BAX, BCL2L1	12	132	16792	42.404	0.0357082	0.00279692	0.00256097
KEGG_PATHWAY	hsa05221:Acute myeloid leukemia	4	33.3333	8.05e-05	CCND1, PIK3CA, MYC, AKT1	12	56	6879	40.9464	0.00810012	0.000354	0.000137
KEGG_PATHWAY	hsa04923:Regulation of lipolysis in adipocytes	4	33.3333	8.05e-05	PIK3CA, IRS1, AKT1, IRS2	12	56	6879	40.9464	0.00810012	0.000354	0.000137
BIOCARTA	h_p53Pathway:p53 Signaling Pathway	4	33.3333	0.000109	CCND1, GADD45A, BCL2, BAX	11	17	1625	34.7594	0.010864	0.00364095	0.00320404
KEGG_PATHWAY	hsa04920:Adipocytokine signaling pathway	4	33.3333	0.000157	MAPK8, IRS1, AKT1, IRS2	12	70	6879	32.7571	0.0157405	0.000661	0.000255
KEGG_PATHWAY	hsa04917:Prolactin signaling pathway	4	33.3333	0.000164	MAPK8, CCND1, PIK3CA, AKT1	12	71	6879	32.2958	0.016415	0.000662	0.000256
BIOCARTA	h_chemicalPathway:Apoptotic Signaling in Response to DNA Damage	4	33.3333	0.000243	BCL2, BAX, AKT1, BCL2L1	11	22	1625	26.8595	0.0240467	0.00557943	0.0049099
BIOCARTA	h_gleevecPathway:Inhibition of Cellular Proliferation by Gleevec	4	33.3333	0.000279	MAPK8, PIK3CA, MYC, AKT1	11	23	1625	25.6917	0.0275154	0.00557943	0.0049099
GOTERM_BP_DIRECT	GO:0006974~cellular response to DNA damage stimulus	4	33.3333	0.000287	CCND1, MYC, BCL2, AKT1	12	208	16792	26.9103	0.130313	0.00517045	0.00473425
KEGG_PATHWAY	hsa04012:ErbB signaling pathway	4	33.3333	0.0003	MAPK8, PIK3CA, MYC, AKT1	12	87	6879	26.3563	0.0298154	0.00107949	0.000417
KEGG_PATHWAY	hsa05215:Prostate cancer	4	33.3333	0.00031	CCND1, PIK3CA, BCL2, AKT1	12	88	6879	26.0568	0.0308249	0.00107949	0.000417
BIOCARTA	h_p53hypoxiaPathway:Hypoxia and p53 in the Cardiovascular system	4	33.3333	0.000406	MAPK8, GADD45A, BAX, AKT1	11	26	1625	22.7273	0.0397535	0.00675951	0.00594836
KEGG_PATHWAY	hsa04668:TNF signaling pathway	4	33.3333	0.000551	MAPK8, PIK3CA, AKT1, MMP9	12	107	6879	21.4299	0.0541791	0.00185622	0.000717
KEGG_PATHWAY	hsa05145:Toxoplasmosis	4	33.3333	0.000598	MAPK8, BCL2, AKT1, BCL2L1	12	110	6879	20.8455	0.0586205	0.00194809	0.000752
KEGG_PATHWAY	hsa04919:Thyroid hormone signaling pathway	4	33.3333	0.000681	CCND1, PIK3CA, MYC, AKT1	12	115	6879	19.9391	0.0664957	0.00214957	0.00083
KEGG_PATHWAY	hsa05152:Tuberculosis	4	33.3333	0.00237316	MAPK8, BCL2, BAX, AKT1	12	177	6879	12.9548	0.213352	0.00704968	0.00272215
UP_KEYWORDS	Apoptosis	4	33.3333	0.00247949	BCL2, BAX, AKT1, BCL2L1	12	536	20581	12.7991	0.165754	0.0905013	0.0867821
GOTERM_BP_DIRECT	GO:0006468~protein phosphorylation	4	33.3333	0.00278993	MAPK8, CCND1, PIK3CA, AKT1	12	456	16792	12.2749	0.742775	0.0338977	0.031038
KEGG_PATHWAY	hsa04014:Ras signaling pathway	4	33.3333	0.00474851	MAPK8, PIK3CA, AKT1, BCL2L1	12	226	6879	10.146	0.381675	0.0119644	0.00474851
KEGG_PATHWAY	hsa04010:MAPK signaling pathway	4	33.3333	0.00651391	MAPK8, GADD45A, MYC, AKT1	12	253	6879	9.06324	0.483178	0.0149524	0.00651391
GOTERM_MF_DIRECT	GO:0051434~BH3 domain binding	3	25	2.31e-06	BCL2, BAX, BCL2L1	12	4	16881	1055.06	0.000153	0.000153	0.000123
INTERPRO	IPR020728:Apoptosis regulator, Bcl-2, BH3 motif, conserved site	3	25	8.93e-06	BCL2, BAX, BCL2L1	12	8	18559	579.969	0.000464	0.000155	0.000146
INTERPRO	IPR020726:Apoptosis regulator, Bcl-2, BH2 motif, conserved site	3	25	8.93e-06	BCL2, BAX, BCL2L1	12	8	18559	579.969	0.000464	0.000155	0.000146
INTERPRO	IPR020717:Apoptosis regulator, Bcl-2, BH1 motif, conserved site	3	25	8.93e-06	BCL2, BAX, BCL2L1	12	8	18559	579.969	0.000464	0.000155	0.000146
GOTERM_BP_DIRECT	GO:0010907~positive regulation of glucose metabolic process	3	25	1.4e-05	IRS1, AKT1, IRS2	12	9	16792	466.444	0.00678565	0.00125454	0.00114871
UP_SEQ_FEATURE	short sequence motif:BH1	3	25	1.5e-05	BCL2, BAX, BCL2L1	12	11	20063	455.977	0.00113864	0.000782	0.000691
INTERPRO	IPR002475:Bcl2-like	3	25	1.75e-05	BCL2, BAX, BCL2L1	12	11	18559	421.795	0.00091	0.000182	0.000172
INTERPRO	IPR026298:Blc2 family	3	25	1.75e-05	BCL2, BAX, BCL2L1	12	11	18559	421.795	0.00091	0.000182	0.000172
UP_SEQ_FEATURE	short sequence motif:BH2	3	25	2.12e-05	BCL2, BAX, BCL2L1	12	13	20063	385.827	0.00161345	0.000782	0.000691
UP_SEQ_FEATURE	short sequence motif:BH3	3	25	3.7e-05	BCL2, BAX, BCL2L1	12	17	20063	295.044	0.00280817	0.000782	0.000691
GOTERM_BP_DIRECT	GO:0045725~positive regulation of glycogen biosynthetic process	3	25	4.08e-05	IRS1, AKT1, IRS2	12	15	16792	279.867	0.0196216	0.0022018	0.00201606
GOTERM_BP_DIRECT	GO:2000811~negative regulation of anoikis	3	25	5.28e-05	PIK3CA, BCL2, BCL2L1	12	17	16792	246.941	0.0253229	0.00256484	0.00234847
GOTERM_BP_DIRECT	GO:0008637~apoptotic mitochondrial changes	3	25	6.63e-05	BAX, AKT1, BCL2L1	12	19	16792	220.947	0.0317134	0.0026855	0.00245895
GOTERM_BP_DIRECT	GO:2001243~negative regulation of intrinsic apoptotic signaling pathway	3	25	8.95e-05	BCL2, MMP9, BCL2L1	12	22	16792	190.818	0.0425567	0.0031062	0.00284415
GOTERM_BP_DIRECT	GO:0001836~release of cytochrome c from mitochondria	3	25	9.8e-05	BCL2, BAX, BCL2L1	12	23	16792	182.522	0.046498	0.00317409	0.00290632
GOTERM_BP_DIRECT	GO:0051881~regulation of mitochondrial membrane potential	3	25	0.000146	BCL2, BAX, BCL2L1	12	28	16792	149.929	0.0685502	0.00429773	0.00393517
GOTERM_BP_DIRECT	GO:0007281~germ cell development	3	25	0.000168	BAX, AKT1, BCL2L1	12	30	16792	139.933	0.0784182	0.00429773	0.00393517
GOTERM_BP_DIRECT	GO:0046326~positive regulation of glucose import	3	25	0.000168	IRS1, AKT1, IRS2	12	30	16792	139.933	0.0784182	0.00429773	0.00393517
GOTERM_BP_DIRECT	GO:0010332~response to gamma radiation	3	25	0.00018	MYC, BCL2, BAX	12	31	16792	135.419	0.0835658	0.00436286	0.0039948
GOTERM_BP_DIRECT	GO:0051402~neuron apoptotic process	3	25	0.000204	BCL2, BAX, BCL2L1	12	33	16792	127.212	0.094274	0.00450038	0.00412072
GOTERM_BP_DIRECT	GO:2001244~positive regulation of intrinsic apoptotic signaling pathway	3	25	0.000204	BCL2, BAX, BCL2L1	12	33	16792	127.212	0.094274	0.00450038	0.00412072
GOTERM_BP_DIRECT	GO:0097192~extrinsic apoptotic signaling pathway in absence of ligand	3	25	0.000216	BCL2, BAX, BCL2L1	12	34	16792	123.471	0.0998287	0.00457212	0.00418641
GOTERM_BP_DIRECT	GO:0010507~negative regulation of autophagy	3	25	0.000243	BCL2, AKT1, BCL2L1	12	36	16792	116.611	0.111324	0.00491702	0.00450221
GOTERM_BP_DIRECT	GO:2001240~negative regulation of extrinsic apoptotic signaling pathway in absence of ligand	3	25	0.000257	BCL2, AKT1, BCL2L1	12	37	16792	113.459	0.117259	0.00498829	0.00456746
GOTERM_BP_DIRECT	GO:0018107~peptidyl-threonine phosphorylation	3	25	0.000271	MAPK8, BCL2, AKT1	12	38	16792	110.474	0.123314	0.00506109	0.00463412
OMIM_DISEASE	114500~Colorectal cancer, somatic	3	25	0.000296	PIK3CA, BAX, AKT1	9	16	4740	98.75	0.00677772	0.00679978	0.00679978
GOTERM_MF_DIRECT	GO:0016303~1-phosphatidylinositol-3-kinase activity	3	25	0.000344	PIK3CA, IRS1, IRS2	12	43	16881	98.1453	0.0224224	0.0113369	0.00910385
GOTERM_BP_DIRECT	GO:0008630~intrinsic apoptotic signaling pathway in response to DNA damage	3	25	0.000415	BCL2, BAX, BCL2L1	12	47	16792	89.3191	0.182688	0.00720332	0.00659563
GOTERM_BP_DIRECT	GO:0036092~phosphatidylinositol-3-phosphate biosynthetic process	3	25	0.000451	PIK3CA, IRS1, IRS2	12	49	16792	85.6735	0.196928	0.00756073	0.00692289
GOTERM_BP_DIRECT	GO:0032880~regulation of protein localization	3	25	0.000508	MAPK8, BCL2, AKT1	12	52	16792	80.7308	0.21888	0.00823211	0.00753763
GOTERM_MF_DIRECT	GO:0046934~phosphatidylinositol-4,5-bisphosphate 3-kinase activity	3	25	0.000715	PIK3CA, IRS1, IRS2	12	62	16881	68.0685	0.0460833	0.0124726	0.0100159
GOTERM_BP_DIRECT	GO:0033138~positive regulation of peptidyl-serine phosphorylation	3	25	0.00092	PIK3CA, BCL2, AKT1	12	70	16792	59.9714	0.360525	0.0143653	0.0131534
GOTERM_BP_DIRECT	GO:0071260~cellular response to mechanical stimulus	3	25	0.000946	MAPK8, GADD45A, AKT1	12	71	16792	59.1268	0.368659	0.0143653	0.0131534
GOTERM_BP_DIRECT	GO:0008286~insulin receptor signaling pathway	3	25	0.00114018	IRS1, AKT1, IRS2	12	78	16792	53.8205	0.425607	0.0167917	0.0153751
GOTERM_BP_DIRECT	GO:0046854~phosphatidylinositol phosphorylation	3	25	0.00165011	PIK3CA, IRS1, IRS2	12	94	16792	44.6596	0.551846	0.022913	0.02098
KEGG_PATHWAY	hsa05219:Bladder cancer	3	25	0.00184262	CCND1, MYC, MMP9	12	41	6879	41.9451	0.169956	0.00563953	0.00217764
GOTERM_BP_DIRECT	GO:0010468~regulation of gene expression	3	25	0.00186469	PIK3CA, MYC, BCL2	12	100	16792	41.98	0.596301	0.0251733	0.0230497
KEGG_PATHWAY	hsa05014:Amyotrophic lateral sclerosis (ALS)	3	25	0.00273115	BCL2, BAX, BCL2L1	12	50	6879	34.395	0.241357	0.00788133	0.00304329
GOTERM_BP_DIRECT	GO:0018105~peptidyl-serine phosphorylation	3	25	0.0028935	MAPK8, BCL2, AKT1	12	125	16792	33.584	0.755436	0.0342985	0.031405
BBID	152.altered_synaptic_signalling-neurodegenerative_disorders	3	25	0.00291479	BCL2, BAX, BCL2L1	7	6	388	27.7143	0.0811684	0.0408071	0.0408071
BBID	127.Mito-stress	3	25	0.00291479	BCL2, BAX, BCL2L1	7	6	388	27.7143	0.0811684	0.0408071	0.0408071
GOTERM_BP_DIRECT	GO:0001934~positive regulation of protein phosphorylation	3	25	0.00298507	CCND1, AKT1, MMP9	12	127	16792	33.0551	0.766113	0.0345416	0.0316276
KEGG_PATHWAY	hsa05223:Non-small cell lung cancer	3	25	0.00341552	CCND1, PIK3CA, AKT1	12	56	6879	30.7098	0.292174	0.00958242	0.00370014
GOTERM_CC_DIRECT	GO:0005741~mitochondrial outer membrane	3	25	0.00347955	BCL2, BAX, BCL2L1	12	149	18224	30.5772	0.148145	0.0400148	0.0374052
KEGG_PATHWAY	hsa04150:mTOR signaling pathway	3	25	0.00365974	PIK3CA, IRS1, AKT1	12	58	6879	29.6509	0.309481	0.00999011	0.00385756
KEGG_PATHWAY	hsa05230:Central carbon metabolism in cancer	3	25	0.00444011	PIK3CA, MYC, AKT1	12	64	6879	26.8711	0.362021	0.0118013	0.00455696
KEGG_PATHWAY	hsa05214:Glioma	3	25	0.00457707	CCND1, PIK3CA, AKT1	12	65	6879	26.4577	0.370825	0.0118534	0.00457707
KEGG_PATHWAY	hsa04115:p53 signaling pathway	3	25	0.00485685	CCND1, GADD45A, BAX	12	67	6879	25.6679	0.388437	0.0119644	0.00485685
BIOCARTA	h_telPathway:Telomeres, Telomerase, Cellular Aging, and Immortality	3	25	0.00495011	MYC, BCL2, AKT1	11	18	1625	24.6212	0.391185	0.0619366	0.0545042
KEGG_PATHWAY	hsa04664:Fc epsilon RI signaling pathway	3	25	0.00499967	MAPK8, PIK3CA, AKT1	12	68	6879	25.2904	0.397238	0.012023	0.00499967
KEGG_PATHWAY	hsa05218:Melanoma	3	25	0.00543972	CCND1, PIK3CA, AKT1	12	71	6879	24.2218	0.423576	0.012777	0.00543972
BIOCARTA	h_insulinPathway:Insulin Signaling Pathway	3	25	0.00672746	MAPK8, PIK3CA, IRS1	11	21	1625	21.1039	0.490853	0.0619366	0.0545042
BIOCARTA	h_igf1Pathway:IGF-1 Signaling Pathway	3	25	0.00672746	MAPK8, PIK3CA, IRS1	11	21	1625	21.1039	0.490853	0.0619366	0.0545042
BIOCARTA	h_ceramidePathway:Ceramide Signaling Pathway	3	25	0.00737587	MAPK8, BCL2, BAX	11	22	1625	20.1446	0.523039	0.0619366	0.0545042
BIOCARTA	h_mitochondriaPathway:Role of Mitochondria in Apoptotic Signaling	3	25	0.00737587	BCL2, BAX, BCL2L1	11	22	1625	20.1446	0.523039	0.0619366	0.0545042
UP_SEQ_FEATURE	domain:PH	3	25	0.00759595	IRS1, AKT1, IRS2	12	245	20063	20.4724	0.439819	0.0417777	0.0368946
BIOCARTA	h_igf1rPathway:Multiple antiapoptotic pathways from IGF-1R signaling lead to BAD phosphorylation	3	25	0.00805176	PIK3CA, IRS1, AKT1	11	23	1625	19.2688	0.554445	0.0619366	0.0545042
BIOCARTA	h_rasPathway:Ras Signaling Pathway	3	25	0.00805176	PIK3CA, AKT1, BCL2L1	11	23	1625	19.2688	0.554445	0.0619366	0.0545042
KEGG_PATHWAY	hsa04914:Progesterone-mediated oocyte maturation	3	25	0.00807558	MAPK8, PIK3CA, AKT1	12	87	6879	19.7672	0.559103	0.0181252	0.00807558
BIOCARTA	h_eif4Pathway:Regulation of eIF4e and p70 S6 Kinase	3	25	0.00875485	PIK3CA, IRS1, AKT1	11	24	1625	18.4659	0.584943	0.0625347	0.0550305
KEGG_PATHWAY	hsa04066:HIF-1 signaling pathway	3	25	0.00976652	PIK3CA, BCL2, AKT1	12	96	6879	17.9141	0.628894	0.0214439	0.00976652
GOTERM_MF_DIRECT	GO:0016301~kinase activity	3	25	0.0102546	MAPK8, PIK3CA, AKT1	12	241	16881	17.5114	0.493535	0.0966866	0.0776422
KEGG_PATHWAY	hsa04915:Estrogen signaling pathway	3	25	0.0103626	PIK3CA, AKT1, MMP9	12	99	6879	17.3712	0.650791	0.0222686	0.0103626
UP_SEQ_FEATURE	compositionally biased region:Poly-Gly	3	25	0.0106463	IRS1, MYC, IRS2	12	292	20063	17.1772	0.556676	0.0546508	0.0482631
INTERPRO	IPR001849:Pleckstrin homology domain	3	25	0.0107111	IRS1, AKT1, IRS2	12	271	18559	17.1208	0.428781	0.0556977	0.0524844
KEGG_PATHWAY	hsa05231:Choline metabolism in cancer	3	25	0.0107689	MAPK8, PIK3CA, AKT1	12	101	6879	17.0272	0.664978	0.0226596	0.0107689
BIOCARTA	H_gsk3Pathway:Inactivation of Gsk3 by AKT causes accumulation of b-catenin in Alveolar Macrophages	3	25	0.0110244	CCND1, PIK3CA, AKT1	11	27	1625	16.4141	0.669966	0.0689024	0.0606341
BIOCARTA	h_raccycdPathway:Influence of Ras and Rho proteins on G1 to S Transition	3	25	0.0110244	CCND1, PIK3CA, AKT1	11	27	1625	16.4141	0.669966	0.0689024	0.0606341
KEGG_PATHWAY	hsa05142:Chagas disease (American trypanosomiasis)	3	25	0.0113916	MAPK8, PIK3CA, AKT1	12	104	6879	16.5361	0.68562	0.0234806	0.0113916
KEGG_PATHWAY	hsa04620:Toll-like receptor signaling pathway	3	25	0.0118155	MAPK8, PIK3CA, AKT1	12	106	6879	16.2241	0.698946	0.0238672	0.0118155
GOTERM_BP_DIRECT	GO:0000165~MAPK cascade	3	25	0.0121554	IRS1, MYC, IRS2	12	262	16792	16.0229	0.997378	0.109393	0.100165
KEGG_PATHWAY	hsa04725:Cholinergic synapse	3	25	0.0129055	PIK3CA, BCL2, AKT1	12	111	6879	15.4932	0.730704	0.025558	0.0129055
UP_KEYWORDS	Chromosomal rearrangement	3	25	0.01311	CCND1, MYC, BCL2	12	334	20581	15.4049	0.61839	0.239257	0.229424
GOTERM_MF_DIRECT	GO:0008134~transcription factor binding	3	25	0.0140333	CCND1, MYC, BCL2	12	284	16881	14.86	0.606532	0.101648	0.0816267
KEGG_PATHWAY	hsa04110:Cell cycle	3	25	0.015939	CCND1, GADD45A, MYC	12	124	6879	13.869	0.802656	0.0309584	0.015939
GOTERM_BP_DIRECT	GO:0042493~response to drug	3	25	0.0161298	CCND1, MYC, BCL2	12	304	16792	13.8092	0.99963	0.135156	0.123754
KEGG_PATHWAY	hsa04380:Osteoclast differentiation	3	25	0.0176887	MAPK8, PIK3CA, AKT1	12	131	6879	13.1279	0.835122	0.0334278	0.0176887
UP_KEYWORDS	Serine/threonine-protein kinase	3	25	0.0178493	MAPK8, PIK3CA, AKT1	12	393	20581	13.0922	0.731463	0.260599	0.24989
KEGG_PATHWAY	hsa05162:Measles	3	25	0.0182033	CCND1, PIK3CA, AKT1	12	133	6879	12.9305	0.843621	0.0334278	0.0182033
KEGG_PATHWAY	hsa05160:Hepatitis C	3	25	0.0182033	MAPK8, PIK3CA, AKT1	12	133	6879	12.9305	0.843621	0.0334278	0.0182033
GOTERM_MF_DIRECT	GO:0019899~enzyme binding	3	25	0.0189703	MAPK8, CCND1, AKT1	12	333	16881	12.6734	0.717497	0.101648	0.0816267
KEGG_PATHWAY	hsa04310:Wnt signaling pathway	3	25	0.0195177	MAPK8, CCND1, MYC	12	138	6879	12.462	0.863411	0.0352016	0.0195177
KEGG_PATHWAY	hsa04550:Signaling pathways regulating pluripotency of stem cells	3	25	0.0200546	PIK3CA, MYC, AKT1	12	140	6879	12.2839	0.870762	0.0355354	0.0200546
SMART	SM00233:PH	3	25	0.0218797	IRS1, AKT1, IRS2	10	264	10057	11.4284	0.298098	0.116692	0.116692
GOTERM_MF_DIRECT	GO:0019901~protein kinase binding	3	25	0.0238273	CCND1, IRS2, BCL2L1	12	376	16881	11.2241	0.796409	0.10484	0.0841898
GOTERM_MF_DIRECT	GO:0004674~protein serine/threonine kinase activity	3	25	0.0238273	MAPK8, PIK3CA, AKT1	12	376	16881	11.2241	0.796409	0.10484	0.0841898
KEGG_PATHWAY	hsa04022:cGMP-PKG signaling pathway	3	25	0.0251657	IRS1, AKT1, IRS2	12	158	6879	10.8845	0.92379	0.043823	0.0251657
INTERPRO	IPR011993:Pleckstrin homology-like domain	3	25	0.0253186	IRS1, AKT1, IRS2	12	427	18559	10.8659	0.736452	0.119688	0.112783
KEGG_PATHWAY	hsa05202:Transcriptional misregulation in cancer	3	25	0.0279041	MYC, MMP9, BCL2L1	12	167	6879	10.2979	0.942638	0.047768	0.0279041
KEGG_PATHWAY	hsa04141:Protein processing in endoplasmic reticulum	3	25	0.0285287	MAPK8, BCL2, BAX	12	169	6879	10.176	0.946244	0.0480232	0.0285287
KEGG_PATHWAY	hsa05164:Influenza A	3	25	0.0301153	MAPK8, PIK3CA, AKT1	12	174	6879	9.88362	0.954424	0.049863	0.0301153
GOTERM_MF_DIRECT	GO:0046982~protein heterodimerization activity	3	25	0.035326	BCL2, BAX, BCL2L1	12	465	16881	9.07581	0.906864	0.137148	0.110134
INTERPRO	IPR011009:Protein kinase-like domain	3	25	0.0378772	MAPK8, PIK3CA, AKT1	12	531	18559	8.73776	0.865728	0.164135	0.154665
KEGG_PATHWAY	hsa04024:cAMP signaling pathway	3	25	0.0382149	MAPK8, PIK3CA, AKT1	12	198	6879	8.68561	0.980462	0.0622534	0.0382149
KEGG_PATHWAY	hsa05203:Viral carcinogenesis	3	25	0.0407226	CCND1, PIK3CA, BAX	12	205	6879	8.38902	0.98499	0.0652854	0.0407226
BIOCARTA	h_nfatPathway:NFAT and Hypertrophy of the heart (Transcription in the broken heart)	3	25	0.0411187	MAPK8, PIK3CA, AKT1	11	54	1625	8.20707	0.984986	0.241875	0.21285
INTERPRO	IPR004725:Apoptosis regulator, Bcl-2/ BclX	2	16.6667	0.00118509	BCL2, BCL2L1	12	2	18559	1546.58	0.0597986	0.0102708	0.00967823
GOTERM_BP_DIRECT	GO:0006808~regulation of nitrogen utilization	2	16.6667	0.00130976	BCL2, BAX	12	2	16792	1399.33	0.471102	0.0187218	0.0171424
UP_SEQ_FEATURE	short sequence motif:YXXM motif 1	2	16.6667	0.001644	IRS1, IRS2	12	3	20063	1114.61	0.117544	0.011508	0.0101629
UP_SEQ_FEATURE	short sequence motif:YXXM motif 7	2	16.6667	0.001644	IRS1, IRS2	12	3	20063	1114.61	0.117544	0.011508	0.0101629
UP_SEQ_FEATURE	short sequence motif:YXXM motif 3	2	16.6667	0.001644	IRS1, IRS2	12	3	20063	1114.61	0.117544	0.011508	0.0101629
UP_SEQ_FEATURE	short sequence motif:YXXM motif 6	2	16.6667	0.001644	IRS1, IRS2	12	3	20063	1114.61	0.117544	0.011508	0.0101629
UP_SEQ_FEATURE	short sequence motif:YXXM motif 4	2	16.6667	0.001644	IRS1, IRS2	12	3	20063	1114.61	0.117544	0.011508	0.0101629
UP_SEQ_FEATURE	short sequence motif:YXXM motif 5	2	16.6667	0.001644	IRS1, IRS2	12	3	20063	1114.61	0.117544	0.011508	0.0101629
UP_SEQ_FEATURE	short sequence motif:YXXM motif 2	2	16.6667	0.001644	IRS1, IRS2	12	3	20063	1114.61	0.117544	0.011508	0.0101629
INTERPRO	IPR020731:Apoptosis regulator, Bcl-2, BH4 motif, conserved site	2	16.6667	0.00177716	BCL2, BCL2L1	12	3	18559	1031.06	0.0883456	0.0115515	0.0108851
INTERPRO	IPR003093:Apoptosis regulator, Bcl-2 protein, BH4	2	16.6667	0.00177716	BCL2, BCL2L1	12	3	18559	1031.06	0.0883456	0.0115515	0.0108851
GOTERM_CC_DIRECT	GO:0097136~Bcl-2 family protein complex	2	16.6667	0.00180981	BAX, BCL2L1	12	3	18224	1012.44	0.0799493	0.0277504	0.0259405
GOTERM_BP_DIRECT	GO:0070141~response to UV-A	2	16.6667	0.00196405	CCND1, AKT1	12	3	16792	932.889	0.615368	0.0257981	0.0236217
GOTERM_BP_DIRECT	GO:0010748~negative regulation of plasma membrane long-chain fatty acid transport	2	16.6667	0.00261795	AKT1, IRS2	12	4	16792	699.667	0.720288	0.0326238	0.0298715
GOTERM_BP_DIRECT	GO:0000320~re-entry into mitotic cell cycle	2	16.6667	0.00261795	CCND1, MYC	12	4	16792	699.667	0.720288	0.0326238	0.0298715
SMART	SM00265:BH4	2	16.6667	0.00268256	BCL2, BCL2L1	10	3	10057	670.467	0.0420682	0.042921	0.042921
UP_SEQ_FEATURE	short sequence motif:BH4	2	16.6667	0.00273863	BCL2, BCL2L1	12	5	20063	668.767	0.188135	0.0175729	0.0155189
GOTERM_BP_DIRECT	GO:0043496~regulation of protein homodimerization activity	2	16.6667	0.00457733	BCL2, BAX	12	7	16792	399.81	0.892438	0.0517345	0.0473701
GOTERM_BP_DIRECT	GO:0043497~regulation of protein heterodimerization activity	2	16.6667	0.00522968	BCL2, BAX	12	8	16792	349.833	0.921785	0.0577642	0.0528911
GOTERM_CC_DIRECT	GO:0046930~pore complex	2	16.6667	0.00542049	BCL2, BAX	12	9	18224	337.481	0.221215	0.0498685	0.0466162
GOTERM_BP_DIRECT	GO:0032000~positive regulation of fatty acid beta-oxidation	2	16.6667	0.00588164	IRS1, IRS2	12	9	16792	310.963	0.943126	0.0635217	0.0581629
GOTERM_BP_DIRECT	GO:0046902~regulation of mitochondrial membrane permeability	2	16.6667	0.00653321	BCL2, BCL2L1	12	10	16792	279.867	0.958645	0.0690248	0.0632017
OMIM_DISEASE	167000~Ovarian cancer, somatic	2	16.6667	0.00673611	PIK3CA, AKT1	9	4	4740	263.333	0.143974	0.0773509	0.0773509
INTERPRO	IPR002404:Insulin receptor substrate-1, PTB	2	16.6667	0.00709141	IRS1, IRS2	12	12	18559	257.764	0.309312	0.0409726	0.0386088
UP_SEQ_FEATURE	domain:IRS-type PTB	2	16.6667	0.00710627	IRS1, IRS2	12	13	20063	257.218	0.418419	0.0417777	0.0368946
GOTERM_MF_DIRECT	GO:0015267~channel activity	2	16.6667	0.00779401	BCL2, BAX	12	12	16881	234.458	0.403347	0.0857341	0.0688471
GOTERM_BP_DIRECT	GO:0048009~insulin-like growth factor receptor signaling pathway	2	16.6667	0.00913561	IRS1, AKT1	12	14	16792	199.905	0.988441	0.0944661	0.0864967
GOTERM_BP_DIRECT	GO:0032469~endoplasmic reticulum calcium ion homeostasis	2	16.6667	0.00978524	BCL2, BAX	12	15	16792	186.578	0.991596	0.0970536	0.0888659
GOTERM_BP_DIRECT	GO:0021854~hypothalamus development	2	16.6667	0.00978524	MYC, BAX	12	15	16792	186.578	0.991596	0.0970536	0.0888659
SMART	SM00310:PTBI	2	16.6667	0.00980481	IRS1, IRS2	10	11	10057	182.855	0.145852	0.0784385	0.0784385
OMIM_DISEASE	114480~Breast cancer, somatic	2	16.6667	0.0100892	PIK3CA, AKT1	9	6	4740	175.556	0.20803	0.0773509	0.0773509
GOTERM_BP_DIRECT	GO:2001234~negative regulation of apoptotic signaling pathway	2	16.6667	0.0104345	BCL2, BAX	12	16	16792	174.917	0.99389	0.101423	0.0928669
GOTERM_BP_DIRECT	GO:0090201~negative regulation of release of cytochrome c from mitochondria	2	16.6667	0.0110833	AKT1, BCL2L1	12	17	16792	164.627	0.995558	0.105618	0.0967076
GOTERM_BP_DIRECT	GO:0010039~response to iron ion	2	16.6667	0.0117318	CCND1, BCL2	12	18	16792	155.481	0.99677	0.107578	0.0985029
GOTERM_BP_DIRECT	GO:0001782~B cell homeostasis	2	16.6667	0.0117318	BCL2, BAX	12	18	16792	155.481	0.99677	0.107578	0.0985029
GOTERM_MF_DIRECT	GO:0043548~phosphatidylinositol 3-kinase binding	2	16.6667	0.012315	IRS1, IRS2	12	19	16881	148.079	0.558613	0.101599	0.0815867
GOTERM_BP_DIRECT	GO:0070584~mitochondrion morphogenesis	2	16.6667	0.0123799	BAX, BCL2L1	12	19	16792	147.298	0.997652	0.109393	0.100165
GOTERM_BP_DIRECT	GO:0014911~positive regulation of smooth muscle cell migration	2	16.6667	0.0130276	MYC, BCL2	12	20	16792	139.933	0.998293	0.113061	0.103523
GOTERM_MF_DIRECT	GO:0071889~14-3-3 protein binding	2	16.6667	0.0155328	AKT1, IRS2	12	24	16881	117.229	0.644136	0.101648	0.0816267
GOTERM_BP_DIRECT	GO:0045742~positive regulation of epidermal growth factor receptor signaling pathway	2	16.6667	0.0156145	AKT1, MMP9	12	24	16792	116.611	0.999523	0.133134	0.121903
GOTERM_BP_DIRECT	GO:0002053~positive regulation of mesenchymal cell proliferation	2	16.6667	0.0169057	MYC, IRS2	12	26	16792	107.641	0.999748	0.139257	0.127509
GOTERM_MF_DIRECT	GO:0051721~protein phosphatase 2A binding	2	16.6667	0.0174588	BCL2, AKT1	12	27	16881	104.204	0.687284	0.101648	0.0816267
GOTERM_BP_DIRECT	GO:0090200~positive regulation of release of cytochrome c from mitochondria	2	16.6667	0.0181953	BAX, MMP9	12	28	16792	99.9524	0.999867	0.144966	0.132736
GOTERM_BP_DIRECT	GO:0043388~positive regulation of DNA binding	2	16.6667	0.0181953	MYC, MMP9	12	28	16792	99.9524	0.999867	0.144966	0.132736
GOTERM_BP_DIRECT	GO:0048873~homeostasis of number of cells within a tissue	2	16.6667	0.0188395	BCL2, BAX	12	29	16792	96.5057	0.999903	0.145333	0.133073
GOTERM_BP_DIRECT	GO:0097421~liver regeneration	2	16.6667	0.0188395	CCND1, MYC	12	29	16792	96.5057	0.999903	0.145333	0.133073
GOTERM_BP_DIRECT	GO:1900740~positive regulation of protein insertion into mitochondrial membrane involved in apoptotic signaling pathway	2	16.6667	0.0194834	MAPK8, BCL2	12	30	16792	93.2889	0.99993	0.147952	0.13547
GOTERM_MF_DIRECT	GO:0005158~insulin receptor binding	2	16.6667	0.0200216	IRS1, IRS2	12	31	16881	90.7581	0.736799	0.101648	0.0816267
OMIM_DISEASE	125853~Diabetes mellitus, noninsulin-dependent	2	16.6667	0.0200893	IRS1, IRS2	9	12	4740	87.7778	0.372969	0.115514	0.115514
GOTERM_BP_DIRECT	GO:0048147~negative regulation of fibroblast proliferation	2	16.6667	0.0201268	MYC, BAX	12	31	16792	90.2796	0.999949	0.150487	0.137791
GOTERM_BP_DIRECT	GO:0070059~intrinsic apoptotic signaling pathway in response to endoplasmic reticulum stress	2	16.6667	0.0214126	BCL2, BAX	12	33	16792	84.8081	0.999973	0.153037	0.140126
GOTERM_BP_DIRECT	GO:0071364~cellular response to epidermal growth factor stimulus	2	16.6667	0.0214126	MYC, AKT1	12	33	16792	84.8081	0.999973	0.153037	0.140126
GOTERM_BP_DIRECT	GO:0043491~protein kinase B signaling	2	16.6667	0.0214126	PIK3CA, AKT1	12	33	16792	84.8081	0.999973	0.153037	0.140126
GOTERM_BP_DIRECT	GO:0045787~positive regulation of cell cycle	2	16.6667	0.0220549	CCND1, MYC	12	34	16792	82.3137	0.99998	0.155343	0.142238
GOTERM_BP_DIRECT	GO:0038128~ERBB2 signaling pathway	2	16.6667	0.0246203	PIK3CA, AKT1	12	38	16792	73.6491	0.999995	0.168528	0.15431
GOTERM_BP_DIRECT	GO:0008625~extrinsic apoptotic signaling pathway via death domain receptors	2	16.6667	0.0246203	BCL2, BAX	12	38	16792	73.6491	0.999995	0.168528	0.15431
GOTERM_BP_DIRECT	GO:0030890~positive regulation of B cell proliferation	2	16.6667	0.0252607	BCL2, IRS2	12	39	16792	71.7607	0.999996	0.17051	0.156125
GOTERM_BP_DIRECT	GO:0009566~fertilization	2	16.6667	0.0259007	BAX, BCL2L1	12	40	16792	69.9667	0.999997	0.172435	0.157888
GOTERM_BP_DIRECT	GO:0001658~branching involved in ureteric bud morphogenesis	2	16.6667	0.0271796	MYC, BCL2	12	42	16792	66.6349	0.999998	0.178504	0.163445
GOTERM_BP_DIRECT	GO:0034644~cellular response to UV	2	16.6667	0.0284569	MYC, BAX	12	44	16792	63.6061	0.999999	0.184401	0.168845
GOTERM_MF_DIRECT	GO:0005080~protein kinase C binding	2	16.6667	0.0295781	IRS1, AKT1	12	46	16881	61.163	0.862152	0.12201	0.0979774
GOTERM_BP_DIRECT	GO:0034097~response to cytokine	2	16.6667	0.0335511	BCL2, BCL2L1	12	52	16792	53.8205	1	0.211764	0.193899
GOTERM_BP_DIRECT	GO:0071333~cellular response to glucose stimulus	2	16.6667	0.0335511	PIK3CA, IRS2	12	52	16792	53.8205	1	0.211764	0.193899
GOTERM_BP_DIRECT	GO:0032091~negative regulation of protein binding	2	16.6667	0.0367226	MAPK8, BAX	12	57	16792	49.0994	1	0.22881	0.209507
GOTERM_BP_DIRECT	GO:0048661~positive regulation of smooth muscle cell proliferation	2	16.6667	0.038621	MYC, AKT1	12	60	16792	46.6444	1	0.237592	0.217549
GOTERM_BP_DIRECT	GO:0006950~response to stress	2	16.6667	0.039253	MAPK8, GADD45A	12	61	16792	45.8798	1	0.238462	0.218345
GOTERM_BP_DIRECT	GO:0006977~DNA damage response, signal transduction by p53 class mediator resulting in cell cycle arrest	2	16.6667	0.0398847	GADD45A, BAX	12	62	16792	45.1398	1	0.239308	0.21912
KEGG_PATHWAY	hsa05216:Thyroid cancer	2	16.6667	0.0454401	CCND1, MYC	12	29	6879	39.5345	0.990877	0.0717102	0.0454401
GOTERM_BP_DIRECT	GO:0031295~T cell costimulation	2	16.6667	0.04994	PIK3CA, AKT1	12	78	16792	35.8803	1	0.295986	0.271016
