# Supplementary material for: A Systematic Review of Candidate miRNAs, Its Targeted Genes and Pathways in Chronic Myeloid Leukemia–An Integrated Bioinformatical Analysis
Source: Front Oncol. 2022 Mar 7;12:848199. doi: 10.3389/fonc.2022.848199 (PMC8940286; doi:10.3389/fonc.2022.848199)
Supplement: Supplementary file 7 [file Table_7.xlsx]

## Sheet: predicted genes
	Reference	wang et al, 2018						Yang et al, 2015						Nie et al, 2019						Liu et al, 2019						Zhao et al, 2017					Xishan et al, 2015					Hershkovitz et al, 2015					Xishan et al, 2014					Liu et al, 2013
	miRNA	miR-152-3p						miR-362-5p						miR-140-5p						miR-409-5p						miR-570-3p					miR-320a					miR-424-5p					miR-23a-3p					miR-196b-5p
	Regulation	Up						Up						Down						Down						Down					Down					Down					Down					Down
	Target genes	P27Kip1 (p27)						GADD45α						SIX1						NUP43						IRS1, IRS2					BCR-ABL1					BCR-ABL1					BCR-ABL1					BCR-ABL1, HOXA9
	downstream genes		0					P38	JNK						BAX	BCL2				PCNA	c-Myc	cyclin D1				PGC1α	PCK1	ABCA1			phosphorylation of PI3K, AKT and NF-κ B										PI3K	Akt	MMP-9
		DIANA	TargetScan	miRDB	mirDIP			DIANA	TargetScan	miRDB	mirDIP			DIANA	TargetScan	miRDB	mirDIP			DIANA	TargetScan	miRDB	mirDIP			DIANA	TargetScan	miRDB	mirDIP		DIANA	TargetScan	miRDB	mirDIP		DIANA	TargetScan	miRDB	mirDIP		DIANA	TargetScan	miRDB	mirDIP		DIANA	TargetScan	miRDB	mirDIP
		OSBPL11	ATP6AP2	CDK19	CDK19			ZNF430	SYS1	RBM27	LUC7L3			LCOR	ZNF800	EPB41L2	ZNF800			ZBTB34	CAMTA1	ZBTB34	CPSF6			HOOK3	ZNF460	KIAA1217	PAN3		RC3H2	C12orf36	YOD1	PBX3		CTTNBP2	SIX6	PAPPA	PAPPA		ZNF138	ZNF225	ZNF99	FAM234B		HOXA7	HOXC8	ZMYND11	ZMYND11
		C20orf112	MEOX2	SOS2	WDR47			GPATCH8	CENPK	TRIM50	CHSY1			GPR161	KATNBL1	ZNF800	KLF9			CASC10	NDUFA2	CREM	LRP8			RBMS3	GABRA4	HOOK3	FMR1		ZNF430	ETFA	CDKL5	YWHAH		TBPL1	ARL2	FASN	PHF19		ZNF225	ZNF267	SEMA6D	NACC2		HOXC8	HOXB8	HOXA7	HMGA2
		MEOX2	GLRX5	RPS6KA5	DCP2			LUC7L3	SUCNR1	SGIP1	CHIC2			KATNBL1	TSSK2	SEPT2	SEPTIN2				CCT5	USP7	ANKRD13C			STAG2	POU2F1	KIAA0232	SIX4		XPO1	TRIAP1	ONECUT2	GNAI1		TLK1	CCNE1	UNC80	SPRYD3		ZNF257	PNRC2	FAM234B	PDE4B		SLC9A6	HOXA7	HOXC8	SLC9A6
		BCL2L11	C5orf30	HOMER1	QKI			SATB2		PLAGL2	CENPK			MMD	LRAT	BMP2	CELF2				GNG12	GNG12	ZBTB34			TRA2B	REL	SLC30A7	SH3GLB1		CREB5	HECTD2	SPOPL	ARL8B		PLAG1	SPRED1	FGF2	NUP50		ZNF708	TFRC	TRIL	PDE7A		HOXA9	NR6A1	SLC9A6	HOXA9
		BICC1	SNN	WDR47	OSBPL11			CYLD		PRKACB	NOL4			TSSK2	MSMP	KLF9	YOD1				RP11-80A15.1	ANKRD13C	ADAM10			SPDYE1	FZD3	PLEKHM3	NR3C1		C12orf36	STARD4	SH2B3	HECTD2		FGF2	PLSCR4	TNRC6B	TLK1		NACC2	ZNF655	INTU	NEK6		HAND1	RP1-170O19.20	NR6A1	LCOR
		TGFA	GADD45A	LDLR	C18orf25			PILRB		LUC7L3	SYS1			BCL11A	MMD	MMD	SNX2				PEG10	NADK2	ARID4B			PAN3	KCNJ6	COL19A1	KIAA0232		LPPR1	NABP1	PLPPR1	ARPP19		PAPPA	DNAJB4	PTPN4	ANO3		KIAA1467	AUH	ZNF138	TOP1		WIPF2	HOXA9	HMGA2	HOXC8
		B4GALT5	ARL8B	BCL2L11	MTMR9			PROX1		EDEM1	DPP8			GALNT16	YOD1	CAPN1	EPB41L2					CPSF6	GNG12			DGKH	FAM9C	MARCH6	MARCHF5		ADAMTS6	KITLG	KITLG	DAZAP1		CPEB2	WNT3A	PHF19	SHOC2		SESN3	ZNF286B	AUH	WBP2		PSMD11	HMGA2	LRIG3	HOXA7
		QKI	NPTN	UBE2D3	ROBO1			PTPRD		CYP1B1	RMI1			YOD1	SNX2	PRDM1	MMD					NETO2	STAG2			ERVW-1	AJAP1	FAM160B1	PTBP3		ZBTB37	RGS9BP	GPBP1	RAP1A		POU2F1	TNFSF13B	UBE2Q1	CNOT6L		ZNF117	PPIF	TAB3	SATB1		CASK	HOXB7	EXOC8	HOXA5
		YWHAB	NPEPL1	NPTN	S1PR1			RNF145		RMI1	DLL1			FGF9	SEPT2	NDUFA12	RNF19A					PAX9	USP7			YPEL2	GRIN2B	C21orf91	TRA2B		TGOLN2	RPA3-AS1	GCG	DPY30		PHF19	ZBTB34	LSM11	AXIN2		PDE7A	KIAA1467	SEC23IP	ZNF292		NR6A1	LCOR	GATA6	RCC2
		PNPLA6	MITF	MEOX2	ARL8B			RBM46		MRPL35	CPEB4			PDGFRA	EPB41L2	SBNO1	TSPAN12						KPNA1			CDK14	YPEL2	EIF5A2	STIM2		HELZ	LPPR1	CNKSR2	ARFIP1		RFWD2	LSM11	ANKUB1	ARL3		MRC1	PKP4	ZBTB34	CTCF		HOXA5	SLC9A6	HOXA9	PACRGL
		FXR1	CLCN6	CBLB	DDX6			CHIC2		RPS6KB1	RAPGEF6			AC011897.1	LHFPL2	TMEM177	KAT2B						TSHZ3			ZNF738	DCUN1D1	TMTC2	PAXIP1		ENAH	SDHD	SDHD	TRIAP1		FZD10	CYB561D1	CCNE1	SLC25A22		PRLR	ZNF667	PDE7A	DNAJC6		GATA6	HAND1	PRTG	CCNJ
		CAND1	CDK5R1	KMT2A	INO80			RPS6KB1		DLL1	STRN3			BACH1	WNT9A	RNF19A	FAM214A						APLP2			FMR1	INTU	PAXIP1	ARID4B		GSPT1	POLR1C	HECTD2	PAN3		LY9	ANO3	ATG14	RNF217		CELF2	ZNF420	PPARGC1A	PKP4		ONECUT1	ZMYND11	HOXB7	LRIG3
		SRSF11	HOMER1	DENND4C	NPTN			CASC1		PAN3	PTPRD			RNF19A	TSPAN12	ANKRD42	FBN1						TRPS1			STIM2	GPR63	PDE7A	SPIN1		ZNF117	GABRP	TFAP2B	NABP1		CCNE1	FP15737	SLC13A3	FBXO21		NR6A1	NDUFA3	PDE4B	PKIA		CCDC47	NRAS	ERI2	TSPAN12
		MAP3K9	TMEM54	ROBO1	B4GALT5			ATP7A		PLP1	ZNF644			GYS1	AC011897.1	DLST	BMP2						CCT5			PTPRF	CXCL1	U2SURP	LRP6		EBF2	NXT2	TMEM108	KITLG		PRDM4	TMEM74B	ARIH1	FGF2		FUT9	MICU3	TOP1	AMBRA1		BCAT1	EPC2	PBX1	GATA6
		SMS	C18orf25	FXR1	TMED7			ANKRD40		SYNC	CCDC91			ZNF800	C1R	EGR2	KATNBL1						KMT5B			TEAD1	MRPL30	DTWD2	FNDC3B		BVES	PBX3	ITGB1	SPOPL		ARL2	EDA	BTRC	BTRC		ZBTB44	ZNF287	KLF3	SEC23IP		COL1A2	HOXA5	LRIG2	PPP1R15B
		AGO4	SOS2	ZFYVE26	PTEN			HNRNPC		NOL4	NRXN3			TMEM260	CORO2A	TSSK2	MED13						LSM14B			RGS17	C2orf15	CHD1	ZFAND5		BX255923.1	ST7-OT4	YWHAH	NCAPD3		USP15	PHF19	SPRYD3	LRP6		ZNF273	SNRPC	TMED5	C2orf69		HOXB7	VSNL1	CCNJ	NRAS
		CDK5R1	HLA-DQB2	UHMK1	MIER1			DLL1		ATF1	NPEPPS			LHX2	FGF9	FBN1	NFE2L2						PPARGC1A			TFAP2B	ZBTB37	SREK1	ATRX		RAP1A		COL4A3BP	SMARCD2		COL12A1	WEE1	ARL2	RASGEF1B		TSG101	STARD3NL	FUT9	AUH		LRP1B	PPP1R15B	SMC3	PPP6R2
		CUL5	S1PR1	C5orf30	RAB34			USP32		RSPO2	SYNC			LRP4	NFE2L2	GALNT16	EGR2						UBE2L3			ZBTB44	XKR4	PTBP3	SNTB2		MSI2		NXT2	MLLT3		DMPK	BCL2L2	CASK	GPR63		GOLGA6L4	PDE4B	SESN3	ETNK1		VSNL1	KLHL23	TRMT1L	PTPRG
		CNTN4	QKI	SZRD1	BTBD3					CENPK	OLIG3			YTHDC2	HDGFRP3	ROR1	UBE2V1						DPY19L3			FAT3	MOB1B	CDK6	KIAA1217		QKI		BLCAP	DESI2		E2F7	WNT7A	NUP50	PTPN3		MRC1L1	MRC1L1	DNAJC6	MCFD2		CCNJ	CREBL2	FAM19A5	KCNJ2
		RC3H2	INO80	AKAP1	RPS6KA5					IRF2BPL	SNX18			IGFBP5	NPL	ABHD5	HS2ST1						DNAJC6			SIRT1	ZNF66	ANKRD13C	CUL3		MMP16		MINDY2	PLPPR1		TGIF2	PTH	DCLK1	CPEB2		CXCL12	PDE7A	PPM1K	NAP1L5		ZBTB26	PFKFB3	TSTD3	NR6A1
		ATP6AP2	RTN4	B4GALT6	HOMER1						SLC17A7			SCARB2	AC026703.1	HDAC7	FCHO2						ZDHHC9			38412	NBEAL1	C1D	SLC8A1		ONECUT2		DCP1A	RASA1		RARS	AQP11	DESI1	PAFAH1B1		FAM126B	MRC1	VGLL3	PPIF		GDF3	GATA6	CBFA2T3	EPHA7
		NEURL4	CCT6A	MAP3K9	ERRFI1						PRKCA			C12orf74	KLF9	KATNBL1	FGF9						MARCKS			CAMTA1	RP11-9B6.1	SCAI	SUB1		ABI2		NUFIP2	ONECUT2		EDA	MAMSTR	ZBTB46	CCND2		FBXO32	GMFB	SFT2D1	CREBZF		TRMT10A	DCDC2	NR2C2	VSNL1
		PPP6R1	B4GALT5	MED12L	AGO4						TLE4			NAIP	PSRC1	WDFY3	PRDM1						KCNA1			POU2F1	TUBD1	XYLT1	CRIM1		CDK13		ABHD13	SEMA3A		AKT3	CDCA4	FGF7	MYB		PPARGC1A	TOP1	SLC6A14	SEC24A		HOXB6	CCNJ	LRP1B	DDX19B
		ARL6IP1	TMED7	BTAF1	SOS2						CCDC71L			RNF170	EGR2	LHFPL2	PPTC7						TANC2			ATRX	PRKG1	YTHDF3	EIF5A2		CDK6		ZNF281	PRKAG2		CHRD	HTR2A	RECK	FGFR1		AC024257.1	RALYL	ZNF716	TMED5		TMEM144	HOXB6	PLD1	BIRC6
		MLLT10	DCP2	NPEPL1	FBXO28						EIF6			WNT9A	WASF1	YOD1	CAND1									DACH1	DTWD2	SLC8A1	KPNA4		TMEM47		PAN3	PCDHAC1		PURA	CCDC19	AXIN2	RPS6KA3		ZBTB34	SNX5	C2orf69	HMGB2		IGF2BP1	TSPAN12	GAN	LRIG2
		NPEPL1	MXD1	BICC1	FBN1						PLAGL2			CD163L1	FBXO45	TSC22D2	TMEM260									RNF212	IMPG2	MYT1	EXOC5		PLXNC1		SERF1B	HELZ		UBE4B	APLN	GPR63	RECK		ATP6V1E1	MYH4	ATP11C	ZBTB34		POLR3D	DDX19B	SNX16	MAP4K3
		SOS2	RAB34	JMY	MTF1						NPR3			PPTC7	TMEM115	BACH1	ADAMTS5									SLC44A1	CDK6	ATRX	IST1		ARMCX2		SMNDC1	PCDHA4		FCGRT	SLC9A6	SYNJ1	BTG2		SEC24A	PROK2	NEK6	SEMA6D		TRERF1	PACRGL	HOXA5	CDKN1B
		NOVA1	ITGA9	PHF3	FXR1						LRP6			SNX12	BAG2	KAT2B	LAMP2									DCP1A	NFIA	FMR1	PHF6		METTL10		ARL8B	DNER		DLL1	SLC9A8	NECTIN1	BCL2L2		CAMTA1	CCL7	LPP	NR6A1		RCC2	DIRC2	ST6GALNAC5	IGF2BP3
		BAI3	PRNP	ATP6AP2	TNRC6A						CYP1B1			NIPBL	DKFZP434H0512	NFE2L2	UBR5									GFRA1	EID2B	GFRA1	YTHDF3		GMCL1		MLLT3	ENAH		MORC4	SNCG	GAREM1	GPATCH8		SLC8A1	SLC25A4	ARHGAP20	PPARGC1A		ARHGAP28	LARP4	HOXB6	CASK
		STX16-NPEPL1	SZRD1	USP33	BCL2L11						SEMA3A			SNX16		WASF1	EIF4G2									GCNT2	ASB11	SPIN1	CAMTA1		ZBTB21		CPD	CDK13		IPO4	NEK10	ABL2	WEE1		AMBRA1	MYL12B	MRC1	TNRC6A		BTF3L4	LIN28B	SNX24	ERG
		LRP2	USP6	ARHGAP21	ARRDC3						IL17RD			ZNF608		STRADB	RAB10									CD109	PRPF4B	PAQR9	XYLT1		BHLHE41		ARPP19	TGOLN2		MYT1L	MYB	FBXO21	DYNC1I1		CNOT6L	IGSF8	ETNK1	ASF1A		FAM19A5	MAP3K1	AQP4	COL1A2
		STOX2	DDX6	VPS37A	MACIR						ADCYAP1R1			IRGQ		DOK4	JAG1									HNRNPH3	GABRG1	KCNN3	SP4		CPD		TGOLN2	XPO1		GFAP	DESI1	C2orf42	MED26		SOCS6	BORA	WBP2	CRLF3		PTBP2	ZNF385D	PTPRG	TOX3
		NRP1	MMD	ABCB7	ATP11A						SMG1			LDLR		ADAMTS5	PPP1CC									CLMN	FBXO30	RBPJ	FHIP2A		BMPR1A		LRRTM1	YOD1		WWC1	BTLA	KIF1B	ASH1L		PDE4B	NDUFC1	FAM126B	FUT4		MTMR14	POLR3D	IGF2BP3	LRP1B
		ITGA5	MRAS	RMND5A	MEOX2						RC3H1			LRRC15		IPO7	FBXO45									SLC8A1	KLRF1	CPSF2	KMT2C		CAPRIN1		MTDH	RAI2		CCDC19	KRTAP4-4	LUZP1	INSR		LRIG1	MYH1	TMPO	BORA		ZNF385D	SENP6	IGF2BP1	LIN28B
		SNAP91	ELF5	B4GALT5	TGFA						USP15			ADCY7		NUCKS1	ERBIN									PSMD11	TBX20	TMEM106B	TMTC2		PCDHA2		SERF1A	CNKSR2		MAP3K4	SPRYD3	TBL1XR1	PPM1D		TOP1	WBP2	PPP4R4	NEK7		PTPRG		GALC	HOXB7
		YTHDC2	BARHL2	INO80	LRP2						PIAS2			ZBTB10		ANKFY1	PITX2									ZNF726	C21orf91	PAN3	HOOK3		PCDHA5		DUSP16	TENT4B		SYT3	ZNF622	SLC11A2	KIF23		MAML2	C3orf52	HEXIM1	MTF1		SORCS1		RNF10	LARP4
		MED12L	OTX2	DCP2	MMD						VAMP4			CMTM6		NPR3	SLC2A1									SLC9A6	COL19A1	ASB11	TMEM117		PCDHA6		EIF2D	TMEM64		UBN2	UBE2V1	MOB3B	MOB4		CTCF	ASF1A	CCNT2	CNOT6L		RSPO2		MAPK8	ARHGAP28
		USP48	ZDHHC7	QKI	HOXC8						YTHDF3			TTC31			BACH1									LIN7A	C1orf63	RAPH1	PDE7A		PCDHA13		HELZ	FHIP2A		CACUL1	RBM6	ZBTB44	EYA1		SEMA6D	USP53	PKP4	KMT5A		KLHL23			CALM1
		ARFIP1	PNRC2	KAT7	AKAP1						PLP1			DOK4			RFX7									SLC35F1	LIN7C	ARID4B	ANKRD13C		PCDHA10		DHDDS	PLXNC1		C1orf21	OMG	DMPK	PLAG1		TNRC6A	CCSAP	PTEN	SLC6A14		TSPAN12			MBNL2
		TANC1	CCDC144A	ZDHHC7	MAP3K9												RALA									CASC5	GSTA5	FBXO30	HNRNPU		PCDHA7		AFF4	ATRX		ASH1L	VAPB	MGAT4A	USP25		KLF3	SATB1	TNRC6A	KLF3		PACRGL			POLR3D
		FMR1	PIGA	OSBPL11	RTN4												IGFBP5									COL19A1	ATP8A1	SUB1	PBRM1		PCDHA1		CDK13	CNOT7		C2orf42	FGF7	EPHB2	PTCH1		KPNA4	ARHGAP20	SLC4A4	RBM25		ZNF773			TBPL1
		SOS1	MAFB	TMEM9B	XPO4												ZBTB10									MOSPD2	CFHR2	GALNT1	ETNK1		PCDHAC2		CDK6	CDK6		WEE1	TMEM100	ANO3	FAM91A1		NFIB	DHRS11	MICU3	PNRC2		ZMYND11			RASSF3
		INHBB	ST8SIA3	KIAA1217	INHBB												ADGRL2									PPP2CA	PGAP1	TRA2B	SLC30A7		PCDHA12		BNIP3	TMEM255A		SLC11A2	EMC4	SLC9A6	STXBP3		ZIC4	VRK3	RAB8B	MRC1		ERG			HAND1
		FBXL19	WDR47	ESR1	MITF												ADAM10									KCNMB2	IKZF2	ADNP2	COL19A1		PCDHAC1		C6orf118	CAPRIN1		MGAT4A	CDC42SE2	APLN	SCOC		EBF3	C6orf62	CACUL1	CLCN3		MAP3K1			RGL2
		C5orf30	TGFA	ADAMTS19	ROCK1												SHROOM3									KIAA1549	IFT20	GCLM	PCDH11X		PCDHA11		CEMIP2	KCNS3		STK33	RAB9B	IPO7	PID1		SFT2D1	NAP1L5	PPIF	SPOPL		POU2F1			PBX3
		NPTN	STX3	BTBD3	ST18												WDFY3									CYB5B	TNRC6B	ROBO2	U2SURP		PCDHA8		ARFIP1	KLHL36		MINK1	RASGEF1B	RASGEF1B	PIP4P1		TACR3	C12orf23	ZNF117	ZFHX4		CREBL2			TRERF1
		USP6	RNF219	TGFA	KIAA0232												NUCKS1									SREK1	PAN3	DNA2	TMEM106B		PCDHA3		PLXNC1	TMEM47		ZBTB34	C2orf42	ATG9A	SGK1		RPRD2	RP5-1052I5.2	REPS2	KPNA4		HIP1			TMEM245
		TMED7	WDR20	NEURL4	USP33												LRP4									SUB1	CT47B1	GAN	BAG4		PCDHA4		ENTPD4	AP3M1		GAREM	PURA	CPEB2	N4BP1		SLC6A14	MCFD2	CSNK1G3	RRAS2		DMTF1			MAP3K1
		CDK19	SNX3	DNMT1	BTAF1												WASF1									ST6GAL2	SCAI	ADAM10	STAG2		C1orf95		PCDHA8	TMEM108		SOX6	SIRT4	AHCYL2	CCND1		GLYR1	SYT4	ZFHX4	TAB3		PRELID2			CDYL
		THOC1	PTPRA	PPP1R10	CDC14A												TJP1									SH3GLB1	GSTA1	KCNB1	YPEL2		TMEM255A		PCDHAC1	SH2B3		LRP2	KDSR	UBE4B	FBXW7		QSER1	PKIA	SLC1A1	CPSF4		TKTL2			EEA1
		S1PR1	TNRC6A	TNRC6A	RNF38												NCKAP1									ATXN3	TRA2B	LMOD3	PAFAH1B1		GTF2A1		MLF1	PCDHA1		LITAF	PTPN3	CYB561A3	KCNJ2		MAGI3	VEPH1	MAP4K4	MARCKSL1		EXOC8			DIP2A
		DEDD	AGO4	CCT6A	NPTX1												CAPN1									CALM2	RBM7	EXOC5	IRS2		LMO3		UMAD1	RCN2		CHAC1	CDC37L1	ARL3	WDTC1		ZNF559	HMGB2	ROBO2	ZNF839		GAN			RSPO2
		SESTD1	C15orf27	GADD45A	SZRD1												SLC30A5									MRPL30	CACNA2D1	SIX4	DCLK1		TPM3		RIT1	MIER1		ATP13A3	GNAI3	PLAG1	CAPZA2		MAP4	APAF1	PRTG	RALYL		ZNF208			CEP350
		CCKBR	UBAP2L	TNRC6C	MXD1												BIRC6									ARL5B	UBE2W	CREB1	DDX6		DHX15		PCDHAC2	STAG2		REV3L	FBXO21	CDCA4	PLSCR4		TMPO		NUFIP2	BRWD1		PRR23A			DDX19A
		MMD	LYSMD2	GTF2H1	PHAX												YES1									TMTC2	TRIP13	FGF13	PAQR9		TMEM106B		PCDHA13	VIM		DYRK1B	AKT3	CACNA1E	ACVR2A		FILIP1		RPRD2	POU4F2		WDR78			CPD
		BTBD3	EOGT	HOXC8	CNTN4												VEGFA									C2orf15	FAXC	TRAF3	PPP2CA		ARF1		BOD1L1	CDH20		MTMR3	C1QL3	PISD	CDK17		SREK1IP1		CTCF	ATP6V1E1		UGT2A1			EXOC5
		OTUD4	MMP15	CLCN6	SESTD1												TSC22D2									DPY19L1	BRI3	MPP5	TRAF3		SUGT1		BNC1	HIVEP2		UNC80	CNOT6L	KCNJ2	CPD		NUP50		SCG5	CUL3		BIRC6			SDCBP
		UHMK1	ARRDC3	ERBB3	CYB5R4												ANKIB1									HELLS	VAPB	CRIM1	C21orf91		ARPP19		UBR3	PHF1		SLC9A8	C1orf21	UBE2V1	BDNF		SATB1		SEC24A	ZNF420		MBNL2			RDX
		SNX3	CTSA	DDX6	UBE2W												SLC38A2									U2SURP	ATG12	C9orf72	DDX46		MIB1		NCK1	IPO7		SYT4	ZNF697	SPRED1	XPO7		ZNF676		CDC40	ARHGAP20		UGT2A2			ACSL6
		RNF219	USP48	KIAA0232	B4GALT6												SPRED1									SNTB2	ST8SIA4	RHOH	AEBP2		RBFOX2		TMEM47	PCDHA2		RPS6KA3	PAPPA	PPM1E	COL12A1		HDX		BORA	ATP11C		PVRL3			SCHIP1
		BARHL2	CDC14A	POU3F2	ROBO2												RLIM									NUFIP2	KRTAP4-5	CHL1	FAM172A		ESRRG		PCDHA10	RBM24		DYNC1I1	ZBTB16	MTMR3	PIP4P2		ZNF655		NR6A1	STX12		MRS2			COL14A1
		XPO4	ARFIP1	XPO4	SNN												ELAVL2									BRD3	KRTAP9-6	NR3C1	DCP1A		HLTF		CXCL14	PCDHA6		MAMSTR	KCNJ2	SHOC2	UBE2Q1		ARHGAP20		CNOT6L	INTU		COL3A1			KLHL23
		CABP7	MTMR9	ARL6IP1	SMS												WEE1									SEZ6L	APOF	FAM172A	GIT2		TNRC6B		PCDHA5	PCDHA11		CDK17	SMPD1	TLK1	HIGD1A		MYCT1		NCOA2	STAT5B		CCDC39			EPC2
		TEKT4	KAT7	GLRX5	RAB14												FOXP2									SPIN1	C16orf87	SLC25A46	FAT3		HSPH1		DDX54	IRF6		SLIT2	CCND1	LURAP1L	C1orf21		ETNK1		NUP50	TMEM263		LIN28B			GPCPD1
		CBLB	ZNF274	FAM168B	ITSN2												NLK									KSR2	CHSY1	STIM2	KBTBD8		RGS9BP		RAI2	NR2C2		KIAA1432	AC068987.1	PTPN3	C2orf42		ZNF720		NACC2	ANKHD1		ZDHHC21			MGAT4A
		INTS6	PPP1R10	ERRFI1	E2F7												KBTBD2									TRAF3	TRIM60	PRRC2B	CHL1		PBX3		PCDHA6	PCDHA10		ACVR2B	BTG2	TMEM100	SETD3		RALYL		CGGBP1	UBE2D1		WDR25			ARFGEF1
		HLA-DQB2	BAI3	MXD1	RMND5A												CORO2A									TNRC6B	ZC3HAV1L	GRIA3	MED14		PCDH19		PCDHA11	TPD52L2		UBE2Q1	TMEM55A	RASSF8	TBPL1		ANKHD1		CRISPLD1	SLC1A1		TOX3			RIOK3
		ZNF100	ABCB7	AGO4	SNAP91												KLHL5									CRIM1	MAF	DCC	NHS		GLIS3		CD96	PCDHA5		USP25	RSPO3	FBXW7	AHCYL2		INTU		CNR1	ZNF655		HOXB1			HMGA1
		UNC79	MDM4	YWHAB	MED12L												SEL1L									ARF1	EIF5A2	KAT2B	PTEN		PDLIM5		PCDHA3	COPS2		LRIG1	AXIN2	AKT3	RBBP6		ZNF669		CLCN3	MAP7		XAF1			TMX1
		GADD45A	SPRYD7	COL4A1	USP48												VEZF1									MON2	VMA21	NAP1L4	PLEKHA5		BRWD3		LMO3	PCDHA13		ZHX3	SETD3	MYB	TGIF2		CAB39		PTGER4	MYL12B		KCNQ5			FNIP1
		ITGA11	PPP6R1	LIPA	AGO1												TGFBR1									PROX1	RBM33	PBRM1	BTBD7		AK4		RASA1	MMP16		DCLK1	RNF144B	GRM7	KIF21A		ERBB4		NSD2	XIAP		DCDC2			IGF2BP1
		TNRC6A	C1GALT1	CABP7	ZFYVE26												GPR161									DDX46	AF165138.7	KCNMB4	DAZAP2		YOD1		HSPA4	PFKM		FAM91A1	GPR63	CCND2	SLC35G1		CELF1		SOCS6	KDM6A		PLN			MARS2
		MAFB	CCDC6	LMTK2	ABCB7												HAND2									FAM117B	PMAIP1	TENT2	TENT2		CNKSR2		PCDHA4	PCDHA7		FOSL2	SMAD7	WEE1	AKT3		KIAA1524		BRWD1	TNPO1		ZBTB37			ABCB9
		IL15	CABP7	INHBB	ASPH												MOB1B									FAM172A	TMED2	2005-03-01	MYT1		RBMS2		PCDHA1	DHX15		SHOC2	FAM133B	STOX2	GAREM1		NDFIP2		AGAP1	NUFIP2		AUH			SSR1
		DNMT1	PHAX	TENT2	DENND4C												RGMB									SMIM14	GPR31	KRTAP4-5	CDK6		NFIA		PCMTD1	PCDHA3		RPLP0	N4BP1	UBN2	UBE4B		RNF38		C3orf52	RAB39B		ENTPD4			PHF20
		FAM104A	SNX27	ROBO2	MLLT10												SIAH1									AGO3		FBXO6	CDK14		ZFHX3		GSPT2	SEC63		OMG	CACUL1	CYP26B1	DMTF1		ZNF493		STAT5B	MAPRE1		KLRB1			PBX1
		FAM104B	SOS1	SMS	TMEM9B												KLF6									RFX7		KMT2C	SREK1		COPS2		PBX3	ABHD13		PRRC2C	CCND2	ZCCHC3	MAP7		PKP4		MAP3K1	TOX3		DIAPH2			ING5
		KLF5	SMIM12	MRGPRX3	VMP1												ZNF652									SKIL		STAG2	NAA50		IRF6		PCDHA7	CPD		WDFY4	TFCP2L1	RNF144B	DLL1		HOXD10		TNFAIP3	CA2					FRMD4B
		UCP3	C7orf60	CAND1	EOGT												TMEM123									BTBD7		ELF1	SERBP1		UBE2D3		PCDHA2	AZIN1		ZNF773	KCNN4	SALL4	HELZ		TMOD2		TLK1	TLK1					SNX16
		NOG	NRAS	RNF38	FMR1												ADAM9									MSL2		RAI14	CCND2		TNKS2		SGCB	PCDHAC2		SMAD7	IPPK	TBPL1	SMAD7		DPY19L4		CRLF3	GHITM					ZDHHC21
		TMEM54	FBXO28	ARL8B	PPP1R10												SATB2									GCLM		ZBTB24	KAT2B		LIMCH1		PCDHA12	GSPT1		LTBP3	WIPI2	KDSR	USP42		RIMKLA		NAP1L5	TNFAIP3					BACH1
		SIK1		WNT1	DNMT1												IPO7									TIMP3		PPP2CA	DNA2		PARP8		ELL2	BOD1L1		ROR1	PDK4	SCN8A	MGAT4A		ZNF721		NUAK2	G3BP2					HDAC9
		DNMT3A		KRT76	TMEM63B												MIPOL1									GIT2		GPR12	FGF13		HOXA5		NPAS2	MINDY3		FAM134A	AK4	SEMA6D	TNRC6B		POU4F2		MCFD2	NUP50					EPS15
		WDFY4		ADGRB3	NRP1												SLMAP											KPNA4	KHDRBS2		MXD1		ESRRG	PCDHA12		MT1X	TGIF2	SREK1	PELI2		TRAPPC6B		ELF4	VTI1B					GALC
		DYRK1B		LRP2	CCT6A												CALU											PSMD12	NUFIP2		MAP3K7		PBX1	NDRG3		SMURF1	MKNK1	HTR2A	CDC37L1		RP5-1052I5.2		SEC23A	FMR1					NME4
		ZNF274		LEPROTL1	CAND1												PHACTR2											DACH1	PRKG1		NIN		CREB5	RAB11A		FGFR1	PPAP2A	RAB11FIP2	CHPT1		ZNF233		TNPO1	RAB8B					DCDC2
		GPR137C		FBN1	FAM168B												SEC22C											MED14	MPPED2		NFATC2IP		CD274	AKT3		EXOC5	TLK1	DNAJB4	ARHGAP5		MCFD2		STX12	MBTD1					NR2C2
		MTF1		EOGT	DDAH1												CAMK2N1											NFAT5	HNRNPH3		PPP1R12B		BRWD3	MXI1		TENM2	PCDHA11	KIF5C	PURA		COG3		ZIC4	MAP3K1					DCAF15
		JMY		NRP1	GPATCH8												BAZ2B											APBB2	GOLPH3L		SLC5A3		DYNC2H1	WLS		SPRYD3	PTPN4	GPATCH8	CCNT2		TNRC6B		TUSC2	SNX5					RICTOR
		TGFB2		RALBP1	ESR1												BAG2											BBX	SMARCAD1		FAM199X		GNS	KLF13		AGAP2-AS1	ATG9A	N4BP1	FASN		RP11-595B24.2		PRDM1	NDFIP2					ROCK1
		MITF		SESN2	ITGA5												CCNYL1											PHF6	CALN1		BLCAP		MAGI1	MTDH		SPDYE3	KIF23	ZNF691	LATS2		LYPLA1		MAP7	POU2F1					WDR37
		ABCB7		SESTD1	SRSF11												TAF9B											LRRC8A	SYT11		POLR1B		COMMD3-BMI1	MSI2		SLC13A3	UNC80	MAMSTR	RIC1		MAP3K1		PDIA6	CCNG1					ERLIN2
		LEPROTL1		BAZ2B	SYNJ1												LMNB1											ANGPT1	KCTD12		GCG		IPO5	DAB2		CHD2	DGCR2	ZMAT3	MAP2K1		NAP1L5		IGSF8	SPRY2					PARD6B
		C3orf58		STARD13	MAFB												GLRX5											TMED7	UBP1		SLC5A3		FAM126B	HOXA10		ATXN7L3	HMGA2	UBFD1	HSPA4L		TJP1		SNX5	CHUK					ACER2
		AC135178.1		ZDHHC23	ACVR1												SOX4											GCNT2	SPRED1		FOXP2		MEX3B	GMCL1		ESPL1	USP25	ARMH4	CSDE1		GSTM2		OSBPL8	PPP1R12A					USP15
		OTX2		FAM43A	PPP6R1												CUL3											PDE1C	TRIM2		PPP4R1		IDS	TSC22D4		KIF1B	PCDHAC2	HIPK2	VEGFA		ZBTB37		AUTS2	PTEN					SNAP91
		JARID2		ACVR1	ZDHHC17												CELF1											SNTB2	RBMS3		RIT1		CYLD	CDH2		C17orf59	MOB4	CEP55	PEX13		GABRG1		TJP1	SEC14L1					ERI2
		ASPH		TBC1D8	FEZ2												PDGFRA											CLDN10	PPP6R3		NFATC3		CNTNAP5	ZNF281		BCL2L2	VEGFA	MKX	DNAJB4		LIN54		G3BP2	MYCT1					SOX11
		SNN		RAB34	RICTOR												TTK											RAG1	METAP1		ADAL		ADAM28	SYNGR2		MT2A	SEPT2	KIF23	SPRED1		MET		MIS18A	MEIS1					CCDC47
		ELAVL4		ESRRG	SIK1												GLI3											CAPS2	TP63		PHF1		PCDH19	ETV1		CNOT6L	FAM73A	CFAP45	CDC42SE2		NLGN4X		ARL8B	TMEM131L					SERP1
		ROBO1		ATG14	ELF5												SLAIN1											NETO1	ST8SIA4		RAB11A		GSPT1	SRSF7		RNF111	HTR4	CNOT6L	CLCN5		ZNF616		CCSAP	TNFAIP6					NAP1L1
		CANX		PNPLA6	DMXL1												PPARGC1A											ZBTB20	MRTFB		SREK1		TRIAP1	RGS9BP		UBR3	ARL3	RFX3	NAA25		ZNF468		TMOD1	THAP12					IGDCC4
		LIPA		LBR	CUL5												TEAD1											FAXC	HNRNPC		ZFP91		PIK3CA	ELL2		HSPA4L	ELL	TFAP2A	WIPI2		SYT4		PKIA	ELF5					CREBL2
		USP33		SNX27	CLCN6												PEDS1-UBE2V1											AAK1	USP3		SECISBP2L		RAB14	YWHAZ		ANO3	SYS1	PCMT1	CDCA4		VCAN		GXYLT1	MAP4K4					CPEB3
		DLGAP1		SLC25A44	PPP1CB												ANKFY1											NUFIP2	ADAMTS5		TSC1		JPT2	ETFA		ARHGAP20	CDK5R1	EDA	CLOCK		ZNF525		NLGN4X	FNBP1L					CDV3
		AP4E1		PLAA	SLC2A1												LHFPL2											ZNF827	HLF		NUFIP2		EOGT	YWHAQ		RP11-468E2.2	MAFK	SEC24A	ADAMTS3		PPP2R5E		MBTD1	IGSF8					YOD1
		NUPL1		ATP11A	FBXO33												REST											GOLPH3L	TRPS1		TRAPPC8		RNF185	CYTH1		SLC9A6	KIF1B	PAFAH1B1	TMEM100		TNKS2		ATP6V1E1	MICU3					PSMD11
		DMXL1		RASSF8	RBM24												NCOA1											RDH11	TAOK1		DNAJC10		PDE1C	BMPR1A		ARL3	SLC35G1	SLC25A37	SLC9A6		GPR64		SPOPL	HEXIM1					HOOK1
		PRNP		KLF6	NHS												ZHX1											UTRN	DACH1		ABHD13		FIGN	DBN1		E2F3	GSKIP	DDX3X	SOCS6		DLG2		AKAP11	RGS8					SPRED1
		KIAA0226		TMED7	UHMK1												NCSTN											CDKL5	DMXL1		HNRNPF		HIPK3	JMY		TLL1	PEX13	MYLK	ZBTB44		ZNF626		ZNF506	WNK1					BCAT1
		ESRRG		CCDC6	EPS15												OSTM1											SBNO1	SIRT1		TRAPPC2L		FAM155A	PCDHA8		MT1G	SHOC2	SETD3	YTHDC1		DOK6		CCL7	C3orf52					SPINDOC
		GPR116		GMFB	PNPLA6												LAMC1											LIN7A	HNRNPA2B1		HECTD2		RBM24	RAC1		AMER1	RNF138	CCDC6	PDCD4		DEPDC1		HNF4G	GLCE					EEF2K
		NHS		PHF20	CCDC6												VCPIP1											USP3	SEZ6L		NR3C1		TMEM64	DAG1		STRIP1	CAPZA2	ARHGDIA	E2F3		USP51		FBXO32	PPP1CB					HOXB6
		CCDC6		SGCB	ESRRG												STRADB											CUL3	PURB		ZHX1		GNAI1	ANKRD52		NAT8L	RUNX1T1	NAPG	RNF138		MDFIC		TNRC6C	BLCAP					LTN1
		PITPNM2		AGFG1	ERBB3												NPL											IST1	UBN2		ATG2B		ZBTB44	HEY1		SREK1	CBX4	GABARAPL1	EDA		ATXN3		HS6ST2	CCL7					PANK2
		PHAX		TGIF2	DCUN1D4												NAA20											LRP12	FXR1		ZNF708		DLX1	EMC7		GRM7	SRPR	FGFR1	LUZP1		POU6F2		MIGA1	CSNK1G3					ELAVL4
		HNRNPM		RBM24	PHACTR2												ATG14											GNA13	ZFHX3		MAPK1IP1L		ACTL6A	NRP1		SEH1L	RPL14	JPH3	ADAMTS5		TXLNG		RUFY2	ROBO2					LCORL
		PIGA		DOCK6	OBI1												B3GNT2											FNDC3B	PCDH11Y		ALKBH5		KLF13	TMEM106B		SCOC	KLHL18	USP42	CYP26B1		AL645730.2		CREBZF	RCHY1					CBFA2T3
		GTF2H1		DICER1	KLF4												SLC6A6											NIPA1	ATG14		NAT1		FAM91A1	MYL12A		WNT7A	PLAG1	STRADB	IPPK		CSNK1G3		POU4F2	SYS1					NCS1
		ROCK1		SIK1	WDR20												PALM2AKAP2											ZBTB44	SPAG9		MSRB3		RBPJ	IDE		NRBP1	AMER1	LRRN3	SPTLC1		ZNF107		ALDH1A2	MPP2					SLC49A4
		COL2A1		ITGB8	ARL6IP1												BCL2L2											FGD4	CAPRIN1		RAB18		NRP1	MED21		FBXO21	ZMAT3	STXBP5	DESI1		VWDE		KPNA4	ALDH1A2					TRANK1
		IGF1		SLC24A3	GMFB												ANKRD12											CNTLN	TLK1		HIVEP2		VEPH1	PAK5		RSPO3	SLC7A2	ZFHX4	ARIH1		DPH6		ZC3H12C	IPPK					GLTP
		HPS5		F3	GLRX5												TBC1D12											ZNF704	ANKIB1		SPOPL			RAB18		SALL1	TEX19	ZNF622	FGF7		UBE2D1		EGR3	OSBPL8					GAN
		TRIP12		DMXL1	AHDC1												PAX9											SLC9A6	RAI14		LHFPL3			TPM3		FP15737	RASSF8	OOEP	CACUL1		PRTG		KDM6A	SMS					PLPP6
		APC		VSIG1	RALBP1												RAP1B											TMED2	ROCK1		ELL2			KLHL14		KDSR	ANXA11	CBX2	SIAH1		NUDT21		RAP1A	MDFIC					SMCR8
		TMEM52B		GRID2	CPEB4												PPP1R12A											VIT	TMED2		FAM160B1			KDM7A		TXNRD3NB	SH3GL2	SRPRA	RSBN1		AAGAB		STARD3NL	CELF1					TRPC3
		C1GALT1		SKIDA1	RELCH												DPYSL2											FAM91A1	DCUN1D1		KITLG			IGF2BP3		RPL14	BTAF1	KLHL2	SLC2A3		GPRC5B		RGS8	PRTG					GTF2A1
		ATXN1		JARID2	SIX4												MFSD14A											KRTAP26-1	FAM91A1		CBX5			BVES		FAM203B	CRKL	VEGFA	RUNX1T1		SLC1A1		RAB11FIP2	CXCL12					OTX1
		NPTX1		SIK1B	HECW2												ERC2											MAP4	RMND5A		CEP120			SERINC3		APLN	SYNRG	ZBTB34	MIB1		RAP2B		PNRC2	TET3					GRPEL2
		ITGA9		PPP6R1	PDE4D												NFAT5											BRD3	ROBO1		PPP2R2C			FAM117B		ALG3	CLDN12	KIF5B	PCMT1		ZNF223		NGLY1	CDC40					RTL8A
		TNRC6C		E2F7	TBL1XR1												HNRNPH3											DCLK1	GRIA3		PRCP			SREK1		DCAF8	PTPRR	MYO5A	MOB3B		NCKAP1		ZNF493	GPR22					FAM104A
		ABCD3		HECW2	OTUD4												LCOR											DCP1A	NRP1		RPA3-AS1			N4BP1		XRCC5	IKBKB	CASR	ZBTB34		ZNF226		THAP12	HOXD10					MTCL1
		TMEM9B		CS	LDLR												SCRN1											CMTM4	CLASP2		CBWD3			FUS		FAM179B	CHEK1	LRIG2	AMER1		TMEM38B		CELF2	CELF2					FOXP2
		HOXC8		SNAP91	UCP3												FOXN2											C6orf62	CWC22		AP3M1			EIF2B1		CD80	TMEM189-UBE2V1	SMURF1	TMEM255A		PPP4R4		VCAN	MET					EXOC8
		39142		C1GALT1	LYSMD2												HSPA13											SCN7A	HELZ		RAB3GAP2			VLDLR		NEK10	HSPE1-MOB4	ZNF367	GNAI3		SHPRH		MT2A	SNRPC					KATNBL1
		DDAH1		ZDHHC17	IL6ST												TRMT61B											CLCN3	FAM117B		PNN			WWC2		PTPN3	RPS6KA3	USP25	SYNRG		CCSAP		PPP1R12A	SYT4					TMEM143
		AHDC1		FAM104A	ALCAM												PDE7A											GDI2	C1D		CBWD1			KLHL15		PPP6C	TMEM189	ACTR2	RBMS1		APAF1		TNKS2	CCM2					SMAD6
		RASSF8		CYTH3	CANX												TTYH3											SH3GLB1	TENT5A		CUX1			NPAS2		DLEU7	MYBL1	PLPP1	CUL2		MAK16		EPHB2	TJP1					EBF1
		SZRD1		ANGEL2	MPPED2												BCL2L1											GPR63	ROBO2		RAD9A			AK4		MAP2K1	SALL4	RNF217	RSPO3		MTF1		ELF2	DUSP5					ELF4
		NFAT5		MMP10	CHD1												CEP63											CADM2	PLPPR4		SMURF2			PLEKHA5		PCMT1		BTAF1	ANKIB1		CLCN3		ZNF839	LBR					MAPK1
		CXorf23		S1PR1	BACH2												MINPP1											TAC1	GNA13		FAM63B			KLF5		RBM12		TRANK1	USP3		ZBTB43		WDR37	TOX					LIN28A
		PRKAA1		CDH20	MAP3K4												STC2											GIT2	TP53INP1		CREB3L2			RAB3GAP2		ELOVL6		CHAC1	DYRK1B		C3orf52		IL6R	USP53					ZNF281
		ELAVL2		BMP3	AGFG1												SMARCC2											KBTBD8	CHSY1		TROVE2			CREB5		AGO4		PTPRR	PTPRR		LRAT		CBLB	MAB21L2					MARCHF7
		TOMM70A		NFAT5	ARFIP1												ERBB4											TENT5A	CPSF2		LCOR			ENTPD4		TMEM255A		TNFSF13B	MYLK		VKORC1L1		LHFPL2	SLC25A4					MIEF1
		SIGLEC8		NCKIPSD	C1GALT1												ARL15											TMCC3	GABPA		SASH1			RIT1		MKNK1		IPPK	CCNJL		IGSF8		TNFAIP6	MYH1					HP1BP3
		ATP11A		MMP15	FAM184A												HDAC7											ITGB8	PCDH19		ZNF281			MIER3		LRP1B		ZBTB39	KLHL18		PNRC2		ATXN7	HMGN2					OPCML
		FLT1		NHS	UBE2D1												FXR1											RAB5IF	PDS5B		E2F7			POLR1C		PID1		WNK3	PRRC2C		ZNF267		CASP10	NFIB					SOCS6
		RAB34		KCTD16	ATP8A1												GALNT16											TLK1	LARP1B		FAM188A			USP15		UBFD1		SUCO	CLDN12		MYH1		RORA	POM121C					LORICRIN
		PCCB		CDC14A	RAB12												PRRG1											RBMS3	TAF5L		MLLT3			RNF185		TICRR		LATS1	EPHA7		CRISPLD1		ZBTB44	CAPRIN1					ZBTB26
		AGO1		SRSF11	GPCPD1												PFN2											CAMSAP1	RBM47		IL6ST			SUSD6		MYL6		MAP2K1	ZNF449		ZFP62		NEK7	FGF2					RBM26
		TEK		HBS1L	GTF2H1												LSM14B											EID2B	GALNT1		ARFIP1			SATB2		PVRL1		AMOTL1	ZNF622		GRIN2B		MET	FUT9					NXPE3
		TRAK2		RANGAP1	LMTK2												GNG12											KIF5B	MSL2		CD47			ALKBH5		MMS19		RBPJ	PHACTR2		MAB21L2		RBBP6	C6orf62					MAGT1
		EYA3		PIGA	TNRC6C												BEND4											ETNK1	BBX		AC012123.1			CRKL		PPP1R11		TMEM183A	MYT1L		FMR1		ZNF30	RAP2B					LRRC17
		MMP15		NR2C2AP	MMP15												DPP10											METAP1	GNB1		CHIC1			AGFG1		SLC25A22		STXBP3	SYNJ1		SPRY2		RPL31	PPM1K					COL3A1
		RP11-219A15.1		TMEM63B	YPEL3												PTBP3											DNAJB4	SYDE2		MAP7			SLC10A3		MNT		DCP1A	RAP2C		TOX		ZNF676	CHST7					DIAPH2
		ALCAM		SECISBP2L	KLF6												PTP4A3											EIF4E3	CTDSPL2		KPNB1			EYA1		TUBA4A		MYBL1	APLN		ZNF286B		COL11A2	VCAN					AZI2
		TBL1XR1		CYB5R4	NCOA1												FADS1											GABRA4	CNIH1		ARL8B			CREB3L2		DNHD1		KIF21A	CRIM1		COL4A4		CBLL1	KIAA1107					RUFY3
		PIK3C2A		PITPNM2	RSBN1L												MYCBP2											CHSY1	CYRIA		FEM1B			CD274		RBMS1		GHR	AGO4		PATE4		CAB39	CIPC					SMARCC1
		MNT		A4GNT	NR2C2AP												OTULINL											PCDHB12	SLC9A6		CNOT6			NXT2		RPP25		SUMO3	SEPTIN2		FRMD5		ZNF395	TGIF1					BNC2
		PDS5A		TMEM170A	MGAT4A												BCL9											SPRY2	ZFY		EXO1			UMAD1		KLHDC8B		AVL9	SALL1		PHF14		QSER1	UBE2D3					BCL11A
		DCP2		ADAM22	KMT2A												STK3											PPEF2	TEAD1		SLC9A2			SCOC		CADM1		PIAS2	BORCS6		RP11-766F14.2		SLC12A2	QSER1					PRTG
		ZDHHC17		CDK5R1	MNT												PHF6											C3orf70	PAG1		NXT2			ESRRG		RNF10		FBXL20	UBR3		AUTS2		HOXD10	RCN1					RAD23B
		HNRNPA2B1		ARHGEF12	TEAD1												LRAT											MRE11	ADAM10		IGF1R			MN1		RECK		UBE4A	PDIA6		PPP1CB		KMT5A	MEIS2					NEMP1
		ATP4B		SYNJ1	ZNF274												DAG1											LRRC8B	FBXO6		NCDN			SHTN1		SYPL1		SLIT2	PPM1A		PURB		AP1S2	COL4A4					SYT9
		TGIF2		EPN2	USP6												IGF1R											SNX3			KIAA1958			LMO3		ATRIP		XPO7	PTPN4		ZNF765		ZNF655	CNR1					RTL8C
		ZDHHC7		PIK3C2A	CDK5R1												SNX27											PRKG1			ZC3H12C			GPBP1		NT5DC1		MFN2	VTI1B		RAB39B		NRXN1	HNF4G					ZNF248
		EOGT		TXNIP	NOG												RAP2B											MYSM1			FAM155A			NONO		ITSN2		CHD2	MKNK1		SEC23IP		SERINC5						UHRF2
		BRPF1		ATP4B	DIPK2A												MYO10											CFAP97			TRIM52			SOX4		ARFGEF1		POU2F1	LSM11		RAB8B		TRIB1						SPTSSA
		AMER1		EYA3	SBF2												ANO6											ZNF519			N4BP1			PCDHA9		TM6SF1		HSPA4L	SNCG		XIAP		VKORC1L1						COL24A1
		SSR1		NPTX1	JMY												ARHGAP19											DLEU7			ARHGAP5			PPM1B		CHRNE		COP1	KIF5C		TRIB1		PRDM10						NEDD4L
		RHD		MTCL1	ATP6AP2												DTNA											IKZF2			RBPJ			SRP19		PTPRD		ADAMTS3	USP15		PIK3R3		NUS1						SEMA3A
		C12orf4		TANC1	ZNF217												MARK1											CAND1			MIER3			MAPK1		RP11-176H8.1		P3H2	CLCN3		KDM6A		MDFIC						NRXN1
		MYO9A		YTHDC2	PRICKLE2												PPP1R9A											MBNL3			SOD2			HLTF		SEMA6D		RAD23B	ELL		JMJD1C		PAX9						ZCCHC3
		MEIS1		PRKCZ	PNRC2												SLF2											BPIFC			EIF4E3			MEX3B		AKAP12		FOXK1	CHEK1		SATB2		TTC7B						KDM5A
		CLCN6		MAP2K1	CLCN3												NUMBL											ATG14			DNER			ZNF652		KRTAP4-4		RNF10	AEBP2		ADAM19		C6orf62						EPHA3
		KLF6		SNN	BHLHE41												CERCAM											LIMS1			KDSR			ZC3H12C		DDX3X		PLXNA4	AREL1		ZNF91		SWT1						MED28
		CCT6A		RC3H1	E2F3												FRS2											LACTB			SRSF7					AP2B1		PPM1A	CAPRIN1		NLGN4Y		TRIM14						SLC2A12
		SLC24A3		SPTY2D1	ITGB8												RALGPS1											FAM8A1			ATL3					SLC20A2		LITAF	UBN2		MAPK1IP1L		EBF3						ZBTB39
		TET2		ADGRF5	ARHGAP21												OGT											PCGF6			EFS					MYB		RETREG2	POLR3F		ROBO1		SATB1						RANBP10
		RIMS2		AP4E1	TAF4												RPS6KA3											TBL1XR1			ATXN1					WDR19		KANK1			DACH1		ZNF208						SORCS1
		NAA15		ZNF804A	SSR1												ADCY6											SNX6			IRAK3					PLSCR4		PPP2R1B			ZNF667		ERBIN						CLCN5
		UBN2		GPM6A	PRKAA1												WNK4											MEIS2			EMB					LATS2		SYDE2			CPSF4		VEPH1						CDIN1
		ZNF821			TCF7L2												MPP2											CDC42SE2			PAN3					DNAJB4		RPS6KA3			HNF4G		FUT4						CDC34
		RANBP17			ADGRB3												CTCF											DLX2			GRIN2B					RBM6		CHEK1			ZNF737		RALYL						BEND4
		RMND5A			GPM6A												PBRM1											TP53INP1								CASK		OMG			KBTBD8		TMOD2						CALM3
		PLAC8L1			PIGA												ABRAXAS2											RO60								ZBTB46		PCDH17			SPDYE1		TOX						RXFP2
		MXD1			PLAA												NUFIP2											TMEM215								WNT3A		PLXNC1			DOCK3		MAB21L2						ZNF689
		KRT76			FAM104A												HDAC4											KLHL42								ABI2		GALNT13			NLGN1		ADGRG2						PRLR
					PDIA3												MTSS1											ENOX2								CCNF		CBX4			STK32A		ADAM23						SLC31A1
					GDF6												RIC8B											GSTCD								INSR		ACVR2A			CDC40		ZNF468						RAVER2
					MRAS												GPR85											GCN1								PROM2		ATXN2			NEK6		PIP4K2B						LRRC4B
					NRAS												HSPA4L											PHC3								KCTD8		SIK1			ZNF292		BICD2						SEPTIN7
					ZCCHC2												PRR14L											HNRNPLL								CHORDC1		SMAD7			NCOA6		XIAP						PALD1
					LRRC41												CSNK1G3											C22orf23								LRP6		SALL1			CHST7		CCDC186						FLRT1
					YWHAB												AARS1											DDX17								USP9X		YTHDC1			ZNF100		TOP2B						RAP1GAP2
					STX3												PGP											CD1C								PAFAH1B2		ZNRF3			ZC3H12C		STT3B						PEG10
					SOX11												RAN											PGAP1								SPDYE1		CLOCK					SPSB4						NHS
					ATP2B4												DCUN1D3											ANKRD44								KCNT1		KRTAP4-6					ZNF721						AQP4
					CNR1												ABCA1											NAV1								PTPN4		ADGRL1					CEP63						PDGFRA
					PHF3												AMER2											NLN								SUCO		AGO4					ZNF626						OTUD6B
					DYNLL2												RIC1											CLASP2								MED26		ASH1L					NKAIN2						SMC3
					MTCL1												DNM3											GTF2H2								AMOTL1		ZFHX3					PAK2						FAM102B
					ZBTB18												TIMM23											EMCN								BCL7A		USP31					BEX5						OSMR
					JARID2												FLRT2											GPR19								RAB4B		HSPG2					USP53						NKAPD1
					ABCA1												PAFAH1B2											NFXL1								RAPGEFL1		CD2AP					MAK16						TAFA5
					KAT7												LYSMD3											SLC35F1								CCNT2		CCNT1					CHUK						ADCY9
					ADAMTS5												KIF1B											HTR1D								SSR1		PPP1R11					SIX4						PAPOLG
					NOL4												SYS1											TMEM117								FAM203A		COL12A1					JARID2						TSPAN18
					SMAD2												MSMP											SMG1								LRIG2		GATAD2A					TMEM170A						NECTIN3
					MDFIC												RALGPS2											RGS7BP								ZNF654		RARB					LIN54						ZNF652
					MTMR12												TULP4											RAB26								NOS1		LAMP3					UQCRFS1						ZNF710
					SKP1												SBNO1											LRP1B								37500		TMEM245					IPMK						PCDH19
					ADGRF5												SULF1											FRMD4A								OTOP3		MEOX2					RRAS2						SENP6
					ATXN1												SP4											CCNH								PPAP2A		DIXDC1					POM121C						GPR156
					TRAK2												SRCAP											GPM6A								HAS2		TGFBR3					GRM5						TGFBR3
					SRPK2												SPOCK1											BAG4								AHCYL2		CCND1					WBP4						RASGRP1
					DOCK6												LHX2											TFCP2L1								ACVR2A		FAM133B					ZNF559						PHF6
					KIAA1217												C1R											MAGI3								SEL1L		ELMSAN1					TMEM135						CCM2L
					RASSF8												PLEKHG3											CXCL10								SLC12A2		STK33					ZNF420						BACE2
					ARHGEF12												CDK17											TAF5L								TMEM100		AK4					ESRP1						CELF2
																	BCL11A											KLF8								COBLL1		C1orf21					MYH1
																												PSIP1								CDAN1		SOCS6					RAB39B
																												ZBTB41								RASSF5		SLC12A2					TMEM263
																												CWC22								CCDC179		INSR					FOXP2
																												FAM126B								UBE2V1		TMCC1					ZBTB18
																												TMPO								TMEM189-UBE2V1		SEL1L3					MBOAT7
																												IGFBP5								CNKSR3		UNC5D					COL4A1
																												MRTFB								MAPK8		JARID2					ZNF737
																												PIK3C2A								INO80C		SIRT4					SATB2
																												MYEF2								DDX3Y		TMEM178B					SAFB
																												TMEM170B								LTBP4		SEMA3A					ELAVL4
																												ARPC2								ZSWIM3		LRIG1					TMEM131L
																												ING1								OXSM		TMC7					DCUN1D1
																												PDE3A								ZACN		RPS6KA6					FGF2
																												USP37								CPEB3		EZH1					CASP7
																												ZFHX3								CD2AP		PTH					NKX2-1
																												KPNA1								FUZ		PAFAH1B2					CAMTA1
																												AEBP2								SKI		SPTLC1					ERBB4
																												PCMTD2								CENPT		KRTAP11-1					RNF150
																												GTF3C4								AGO1		DENND1B					MYH2
																												DNAJC8								SMPD1		ZNF449					SIPA1L1
																												PRTG								N4BP1		AMOT					PTPN4
																												KIF26B								VEGFA		DLL1					HTR2A
																												QKI								ATL2		SLC20A2					CAMK2G
																												NR6A1								DYNLRB1		FERMT2					WHAMM
																												MRPL30								PEX13		ILDR2					DTNA
																												IRS1								ATG14		CSRNP1					CPEB2
																												GTF2H2C								MT1H		NAA25					TXLNG
																												RFX7								FASN		ELL					NIPSNAP2
																												PTPN4								RNF123		ZC3H13					MTF1
																												MCM6								PPP2R1A		CSDE1					CCM2
																												LYSMD2								TRANK1		CPEB3					GNRHR
																												SP4								SIPA1L2		MEX3C					TET3
																												AGGF1								TNFSF13B		BAG4					PNRC1
																												AIMP1								PHACTR2		VPS33B					ZNF652
																												MIB1								LMBR1L							RAD21
																												SPAG9								MOB4							SSBP2
																												TOX3								GGA3							LAMP1
																												SELENOI								BTRC							ZNRF2
																												IRS2								DPAGT1							BLCAP
																												DCUN1D2								CHRNA10							ABHD18
																												CUX1								TTC30A							NDFIP2
																												ZFAND5								TMEM55A							EPSTI1
																												RALGAPA2								IPPK							TMEM245
																												CAPRIN2								IPO7							NLGN4Y
																												YPEL2								MGST2							C12orf76
																												R3HDM1								ASB1							ASXL3
																												LGR4								ARL10							POM121
																												WDR48															KCNK5
																												NHS															LPAR1
																												CHMP5															RBM47
																												SLC38A11															TGFBR2
																												SPX															ENTPD5
																												BCLAF1															UBE2R2
																												RAB30															ANKHD1
																												LRP6															CLDN12
																												C5orf24															SEC14L1
																												YAP1															PLXNC1
																												UNC119															ZNF257
																												PPIG															CA2
																												IFT20															FGD4
																												CPEB3															NFIA
																												IFNA16															ADCY1
																												TEAD1															RFX3
																												POTEF															MED12L
																												CNMD															ZMYM2
																												IFT81															MARCKSL1
																												TLR7															SMIM9
																												AFAP1															RETREG3
																												KPNA3															UBE2D1
																												NCOA3															STON2
																												CORO2B															SSH2
																												TP63															CNN2
																												GRB10															FREM1
																												RD3L															UBE2O
																												ANKFY1															MYCT1
																												PAK3															REEP1
																												RBM26															NOL4
																												ADAMTS5															HAS2
																												ADH1B															IGSF10
																												LEPROT															ZCCHC2
																												CA8															ELOVL3
																												LARP1B															HMGB2
																												PCDHB7															GLS
																												RBM8A															TRPM7
																												TRPS1															ZNF765
																												PGR															SMS
																												MGAT2															TCF24
																												SMU1															CUL3
																												CPA6															EXOC3L4
																												KBTBD3															ZIC1
																												CNOT7															ZNF680
																												CEP112															TOX3
																												COL5A2															ASAH2B
																												CD164															CXCL12
																												RC3H1															TCP11L1
																												MAP4K5
																												PIH1D2
																												NCOA5
																												ELAVL4
																												TBC1D9
																												FAM199X
																												SUMO1
																												ATP13A3
																												ZSCAN5A
																												GALT
																												EFNA5
																												HOOK1
																												FLT3
																												CYYR1
																												CLNK
																												HECW1
																												TMX4
																												PPP4R1
																												CERS6
																												SOGA1
																												TUBD1
																												UBP1
																												C18orf25
																												MAPK1IP1L
																												P2RY14
																												MLH3
																												RAPGEF6
																												TEX14
																												DGKH

## Sheet: List of genes
DCP2
QKI
S1PR1
NPTN
B4GALT5
TMED7
RAB34
AGO4
SOS2
TNRC6A
MEOX2
TGFA
SZRD1
MXD1
SNN
ABCB7
EOGT
CCT6A
PPP6R1
CLCN6
CCDC6
C1GALT1
MMP15
CDK5R1
ATP6AP2
PIGA
ZNF800
YOD1
MMD
KATNBL1
PAN3
TRA2B
COL19A1
YPEL2
PBX3
HECTD2
KITLG
NXT2
PAPPA
PHF19
SPRYD3
TLK1
ANO3
SHOC2
CNOT6L
ARL3
FBXO21
PTPN3
MYB
RPS6KA3
WEE1
PLAG1
USP25
N4BP1
C1orf21
C2orf42
AKT3
SMAD7
VEGFA
DNAJB4
TMEM100
SLC9A6
EDA
IPPK
ZBTB34
APLN
PTPN4
PDE4B
PDE7A
TOP1
SATB1
PKP4
MCFD2
NAP1L5
PNRC2
MRC1
RALYL
ARHGAP20
ZNF655
IGSF8
C3orf52
MYH1
ZMYND11
HOXA9
HOXC8
HOXA7
HOXA5
CCNJ
GATA6
NR6A1
HOXB7
HOXB6
KLHL28
ZNRF1
PIP4K2A
SCN2A
B3GNT5
RFX6
ANKRA2
CCNE2
MIER3
FAM43A
EED
DESI2
TWF1
LRRC17
TMEM181
MEX3B
KLHL20
RAB32
SNX16
PTP4A1
STOX2
GABRB1
NFIB
FOXG1
FAP
UBE2V2
RORA
SCN9A
SRSF7
TTLL7
REEP3
RRAD
MTDH
C9orf72
RHEBL1
TMEM170B
INO80D
ACTC1
SOCS1
LHX8
SESTD1
COL5A3
HBP1
COL4A4
NAV3
COL11A1
PI15
HIF3A
ATAD2B
TET1
TET3
TMEM169
PTEN
TDG
NFIA
COL5A2
COL7A1
IREB2
COL3A1
PXDN
ADAMTS17
TRIB2
NAV1
RNF19A
ADAMTS9
ZBTB5
ZFP36L1
PPIC
C1QTNF6
GPATCH2
PMP22
ISG20L2
COL9A1
RNF39
LYSMD1
FEM1B
ADAMTS2
TET2
SPARC
PGAP2
COL1A2
PPP1R3F
FBXO8
FBXW7
RHOB
FOXO1
SLC4A4
ATP7A
ARMCX1
GALNT18
LACC1
CRLF3
SOBP
FIGN
TFAP2C
